# Supplementary material for: Whole-Genome Resequencing of Experimental Populations Reveals Polygenic Basis of Egg-Size Variation in Drosophila melanogaster
Source: Mol Biol Evol. 2015 Jun 3;32(10):2616–32. doi: 10.1093/molbev/msv136 (PMC4576704; doi:10.1093/molbev/msv136)
Supplement: Supplementary Data [file supp_msv136_SupplementaryTables.xlsx]

## Sheet: SupTab1
Supplementary Table 1. Sequencing depth and breadth. Column 1 indicates sequencing depth and subsequent columns indicate the proportion of genome sequenced at that depth for each population. The last column shows genomic coverage when all ten populations were merged (VarRef). The last row indicates the median genome coverage for each population.
Sequencing depth	SP	CP1	CP2	CP3	LEP1	LEP2	LEP3	SEP1	SEP2	SEP3	Merged
0	0.95%	0.96%	0.98%	0.96%	0.96%	0.96%	0.96%	0.96%	0.96%	0.97%	0.95%
1-10	0.02%	0.28%	0.76%	0.37%	0.28%	0.31%	0.14%	0.23%	0.26%	0.55%	0.01%
11-20	0.05%	0.50%	3.22%	0.61%	0.47%	0.57%	0.26%	0.38%	0.42%	1.42%	0.01%
21-30	0.09%	1.06%	12.74%	1.51%	0.85%	1.39%	0.32%	0.61%	0.84%	5.00%	0.85%
31-40	0.10%	3.13%	26.25%	4.34%	2.00%	3.87%	0.56%	1.31%	2.05%	14.04%	0.01%
41-50	0.11%	9.33%	27.59%	12.20%	5.23%	10.42%	1.01%	3.18%	4.47%	26.89%	0.01%
51-60	0.13%	20.06%	16.92%	24.69%	12.21%	21.17%	1.96%	7.25%	9.06%	28.17%	0.01%
61-70	0.16%	26.36%	7.00%	28.00%	20.84%	26.42%	3.95%	13.99%	16.43%	15.41%	0.01%
71-80	0.21%	20.64%	2.30%	17.02%	23.54%	19.45%	7.72%	20.92%	22.47%	4.73%	0.02%
81-90	0.27%	10.28%	0.77%	6.09%	17.55%	8.99%	13.34%	22.15%	20.91%	1.13%	0.03%
91-100	0.37%	3.67%	0.34%	1.68%	8.95%	3.02%	18.51%	15.66%	12.86%	0.41%	0.04%
>100	97.55%	3.72%	1.12%	2.53%	7.12%	3.44%	51.26%	13.37%	9.28%	1.28%	98.07%
Median	220	65	42	62	75	65	102	84	79	51	903

## Sheet: SupTab2
Supplementary Table 2. Significantly diverged variants. Genomic coordinates, functional location (siteclass), sequencing depths, and p-value as obtained from the GLMM for each SDV.
chr	pos	ref	alt	siteclass	genes	covSP	RefcountSP	VarcntSP	covCP1	RefcountCP1	VarcntCP1	covCP2	RefcountCP2	VarcntCP2	covCP3	RefcountCP3	VarcntCP3	covLEP1	RefcountLEP1	VarcntLEP1	covLEP2	RefcountLEP2	VarcntLEP2	covLEP3	RefcountLEP3	VarcntLEP3	covSEP1	RefcountSEP1	VarcntSEP1	covSEP2	RefcountSEP2	VarcntSEP2	covSEP3	RefcountSEP3	VarcntSEP3	glmmP	log10P
chr2L	336614	T	C	intronic	Plc21C	235	86	149	73	31	42	36	23	13	55	30	25	64	23	41	47	6	41	109	27	82	90	60	30	82	52	30	81	43	38	9.89453724207542e-09	8.00460451251496
chr2L	336662	C	A	intronic	Plc21C	231	84	147	69	29	40	37	21	16	62	29	33	76	25	51	52	13	39	131	28	103	96	68	28	81	49	32	70	36	34	1.84531403976983e-09	8.73392971398554
chr2L	339266	G	A	exonic	Plc21C	224	89	135	67	10	57	30	26	4	53	30	23	69	40	29	59	27	32	98	43	55	80	66	14	83	62	21	61	47	14	2.39358570265067e-10	9.62095101793264
chr2L	345421	C	T	exonic	Plc21C	202	86	116	56	12	44	33	28	5	67	30	37	58	34	24	41	19	22	82	42	40	71	62	9	88	73	15	49	36	13	1.05415367607962e-09	8.97709607241724
chr2L	489204	T	C	intergenic	cbt(dist=9522),ush(dist=34263)	183	134	49	72	30	42	32	22	10	50	37	13	82	42	40	60	36	24	86	45	41	91	87	4	81	68	13	38	35	3	9.11106930301182e-15	14.0404306499046
chr2L	489207	T	G	intergenic	cbt(dist=9525),ush(dist=34260)	181	129	52	72	30	42	31	22	9	51	39	12	81	41	40	61	37	24	84	45	39	94	82	12	81	65	16	38	35	3	1.43452343486601e-11	10.8432923525767
chr2L	497737	C	T	intergenic	cbt(dist=18055),ush(dist=25730)	197	174	23	82	56	26	41	38	3	66	62	4	85	70	15	61	50	11	91	76	15	71	39	32	78	37	41	52	32	20	2.02072528592486e-10	9.69449272404845
chr2L	529821	A	G	intronic	ush	204	71	133	82	24	58	42	5	37	58	27	31	80	2	78	57	7	50	95	9	86	79	26	53	85	22	63	60	21	39	4.96008349775239e-09	8.30451101256063
chr2L	626929	A	G	exonic	CG2839	173	159	14	76	75	1	40	40	0	50	43	7	77	77	0	54	54	0	91	91	0	82	57	25	57	37	20	51	32	19	1.61339299170962e-09	8.79225983388645
chr2L	629716	C	A	intergenic	CG2839(dist=1516),ds(dist=10305)	188	176	12	75	75	0	33	33	0	66	62	4	87	87	0	78	78	0	122	122	0	91	68	23	69	41	28	54	30	24	4.80199039494729e-10	9.31857871296403
chr2L	630423	A	C	intergenic	CG2839(dist=2223),ds(dist=9598)	155	106	49	51	18	33	34	24	10	68	32	36	41	11	30	37	11	26	71	26	45	55	32	23	96	75	21	47	34	13	6.16638340913446e-09	8.20996947550723
chr2L	634918	G	C	intergenic	CG2839(dist=6718),ds(dist=5103)	181	173	8	66	65	1	30	30	0	75	70	5	78	78	0	63	63	0	98	98	0	90	64	26	55	23	32	41	25	16	5.76291249950582e-09	8.23935797442702
chr2L	634929	C	T	intergenic	CG2839(dist=6729),ds(dist=5092)	192	180	12	68	67	1	30	30	0	65	61	4	75	75	0	60	60	0	100	100	0	92	56	36	56	27	29	40	24	16	9.68311309241587e-12	11.0139849958421
chr2L	640717	A	-aag	UTR3	ds	184	171	13	68	63	5	40	40	0	52	51	1	67	67	0	56	56	0	113	112	1	72	50	22	69	35	34	49	36	13	1.02738798130171e-08	7.98826551909141
chr2L	640779	C	T	UTR3	ds	185	170	15	67	67	0	41	41	0	56	54	2	75	75	0	72	71	1	131	131	0	84	64	20	96	56	40	58	42	16	5.46343618842158e-09	8.26253412500942
chr2L	641088	C	T	exonic	ds	253	235	18	49	44	5	28	28	0	84	75	9	66	66	0	55	55	0	113	113	0	83	61	22	79	46	33	70	43	27	9.85473676922876e-10	9.00635497170906
chr2L	641229	A	G	exonic	ds	206	36	170	45	20	25	36	6	30	55	21	34	51	15	36	36	15	21	86	37	49	64	2	62	82	9	73	45	3	42	6.77657018506737e-11	10.1689900593169
chr2L	642390	G	T	exonic	ds	236	222	14	55	52	3	35	35	0	67	59	8	62	62	0	58	58	0	123	123	0	104	69	35	83	53	30	54	29	25	7.76108084484304e-11	10.1100777926253
chr2L	642678	T	C	exonic	ds	237	104	133	45	14	31	42	4	38	63	36	27	63	12	51	54	6	48	84	20	64	76	33	43	93	48	45	57	32	25	7.90591878327243e-11	10.1020476514347
chr2L	642823	C	T	exonic	ds	243	226	17	56	56	0	38	38	0	62	59	3	62	62	0	60	60	0	105	105	0	76	50	26	83	32	51	44	29	15	6.90593263212757e-09	8.16077766253999
chr2L	643116	G	A	exonic	ds	239	221	18	59	57	2	28	28	0	71	64	7	58	58	0	55	55	0	118	118	0	82	56	26	99	54	45	61	46	15	1.09744617245635e-08	7.95961677184071
chr2L	643203	G	A	exonic	ds	236	228	8	67	66	1	19	19	0	70	69	1	64	63	1	67	67	0	91	91	0	61	38	23	77	45	32	53	37	16	3.1992129597287e-10	9.49495684958244
chr2L	643750	G	A	exonic	ds	197	160	37	78	44	34	50	35	15	69	61	8	77	77	0	54	54	0	98	88	10	74	43	31	76	37	39	44	26	18	4.73317097813467e-14	13.324847807064
chr2L	645533	G	T	exonic	ds	209	197	12	68	63	5	48	48	0	58	53	5	73	73	0	49	49	0	99	99	0	74	52	22	69	30	39	50	31	19	5.9331495362582e-09	8.22671470577457
chr2L	646196	C	T	intronic	ds	241	173	68	71	62	9	50	30	20	44	35	9	73	64	9	63	50	13	97	72	25	68	38	30	84	44	40	58	24	34	6.2720728565176e-09	8.20258890552136
chr2L	648572	C	T	exonic	ds	218	58	160	69	39	30	47	20	27	72	27	45	89	38	51	57	29	28	94	51	43	82	17	65	114	19	95	48	8	40	2.09875144898407e-12	11.6780389910156
chr2L	648578	G	T	exonic	ds	212	192	20	70	67	3	42	42	0	74	72	2	81	81	0	55	55	0	93	93	0	81	59	22	114	57	57	46	31	15	1.17130131570595e-08	7.93133136887707
chr2L	650718	G	A	intronic	ds	212	61	151	55	14	41	45	14	31	71	3	68	69	24	45	59	16	43	82	34	48	86	8	78	72	4	68	46	7	39	2.92576489727744e-09	8.53376057496987
chr2L	652712	T	C	intronic	ds	208	176	32	78	61	17	34	21	13	66	41	25	92	92	0	80	78	2	93	93	0	91	56	35	57	43	14	60	44	16	3.77805787547048e-10	9.4227313934748
chr2L	660159	C	T	intronic	ds	210	113	97	75	39	36	34	8	26	55	20	35	69	15	54	51	10	41	100	8	92	78	54	24	68	45	23	40	34	6	1.92984208696838e-13	12.7144782265176
chr2L	663580	G	C	intronic	ds	148	71	77	74	20	54	52	18	34	67	28	39	82	15	67	66	20	46	112	33	79	75	55	20	82	53	29	63	37	26	5.43253284449284e-15	14.2649976393031
chr2L	663614	A	G	intronic	ds	177	140	37	66	56	10	60	50	10	69	56	13	78	78	0	65	62	3	121	121	0	69	34	35	89	42	47	60	37	23	2.02956085266081e-16	15.6925979226278
chr2L	663616	C	G	intronic	ds	178	141	37	66	56	10	60	50	10	68	55	13	77	77	0	66	62	4	123	123	0	65	33	32	88	42	46	61	37	24	2.52129316659344e-17	16.5983766532401
chr2L	663645	G	T	intronic	ds	178	133	45	54	48	6	64	53	11	82	65	17	73	73	0	71	66	5	130	130	0	74	43	31	93	42	51	61	38	23	1.04354786175948e-13	12.9814876274597
chr2L	700269	G	C	intronic	ds	187	61	126	68	21	47	51	17	34	56	14	42	75	9	66	62	9	53	98	17	81	82	48	34	84	44	40	54	39	15	1.20642786107558e-18	17.9184986418227
chr2L	700302	A	T	intronic	ds	188	89	99	71	37	34	41	21	20	50	27	23	88	11	77	60	17	43	108	13	95	95	76	19	80	46	34	57	43	14	1.64809964462931e-10	9.78301653426243
chr2L	700437	C	T	intronic	ds	181	46	135	62	19	43	41	16	25	56	11	45	100	9	91	75	11	64	90	15	75	92	60	32	103	47	56	51	41	10	4.79579472566473e-09	8.31913941427606
chr2L	700610	C	T	intronic	ds	227	61	166	57	19	38	47	18	29	73	10	63	50	5	45	63	7	56	82	11	71	74	37	37	69	31	38	55	40	15	2.62195797409745e-10	9.58137427365427
chr2L	714300	C	G	UTR5	ds	168	66	102	73	21	52	28	10	18	62	33	29	66	33	33	88	45	43	89	52	37	87	28	59	78	20	58	55	9	46	2.885425848327e-09	8.53979008201247
chr2L	718000	A	+T	intergenic	ds(dist=3032),Hsp60B(dist=10412)	180	154	26	69	61	8	41	41	0	44	44	0	71	64	7	54	54	0	106	106	0	88	59	29	89	55	34	63	47	16	2.25998886785639e-09	8.64589370007404
chr2L	721522	G	A	intergenic	ds(dist=6554),Hsp60B(dist=6890)	110	96	14	34	34	0	35	35	0	56	43	13	56	56	0	45	45	0	55	55	0	84	51	33	57	27	30	41	29	12	1.17754623166531e-08	7.9290220330203
chr2L	730633	A	G	downstream	Hsp60B	183	75	108	66	18	48	33	10	23	50	23	27	66	16	50	74	20	54	99	16	83	81	53	28	70	46	24	51	38	13	1.19916499942364e-20	19.9211210559261
chr2L	730856	T	G	downstream	Hsp60B	271	99	172	51	26	25	37	11	26	54	20	34	63	13	50	68	11	57	84	21	63	78	39	39	82	44	38	44	31	13	1.67869119285768e-12	11.7750291880625
chr2L	732388	G	A	intergenic	Hsp60B(dist=1824),Eaat2(dist=4824)	200	151	49	62	60	2	47	21	26	75	55	20	90	37	53	58	31	27	104	49	55	84	74	10	69	54	15	59	56	3	8.45124127790816e-14	13.0730794992686
chr2L	743842	G	A	intronic	Eaat2	178	141	37	51	48	3	34	21	13	42	25	17	59	35	24	71	40	31	97	60	37	76	69	7	87	70	17	42	42	0	2.63355479815401e-10	9.57945764055377
chr2L	743847	A	C	intronic	Eaat2	173	136	37	55	51	4	35	21	14	45	25	20	61	37	24	68	39	29	95	56	39	74	67	7	86	70	16	43	43	0	1.08998551359922e-10	9.96257927399124
chr2L	743849	T	C	intronic	Eaat2	176	138	38	55	51	4	33	19	14	47	25	22	65	37	28	69	39	30	94	56	38	77	68	9	87	69	18	44	44	0	2.02072994204617e-10	9.69449172335554
chr2L	756588	G	A	UTR5	GABA-B-R3	236	225	11	57	57	0	29	29	0	50	47	3	51	51	0	51	51	0	94	94	0	85	58	27	90	47	43	51	33	18	2.12662682798346e-09	8.67230871167985
chr2L	791265	T	G	upstream	Pkg21D	208	73	135	60	8	52	24	4	20	44	12	32	49	10	39	50	6	44	100	7	93	69	31	38	75	39	36	69	27	42	3.686463414656e-11	10.4333900717817
chr2L	795783	A	G	intergenic	Pkg21D(dist=4988),Nnf1b(dist=14803)	158	74	84	57	32	25	23	12	11	62	34	28	77	23	54	55	27	28	114	31	83	74	55	19	63	43	20	38	30	8	1.66009650424039e-09	8.77986666494737
chr2L	803830	A	G	intergenic	Pkg21D(dist=13035),Nnf1b(dist=6756)	261	145	116	82	50	32	35	28	7	62	31	31	69	52	17	48	33	15	98	75	23	114	53	61	94	39	55	46	11	35	5.89110688172022e-11	10.2298030978343
chr2L	804223	A	G	intergenic	Pkg21D(dist=13428),Nnf1b(dist=6363)	168	33	135	48	27	21	35	15	20	61	25	36	68	4	64	66	4	62	94	9	85	92	58	34	91	42	49	46	36	10	7.5515889207195e-13	12.1219616593777
chr2L	828222	C	A	intronic	dock	156	136	20	82	82	0	43	43	0	74	57	17	89	61	28	68	55	13	119	83	36	76	75	1	85	81	4	70	68	2	6.08403860789536e-10	9.21580803867842
chr2L	834902	G	C	UTR3	drongo	193	105	88	75	40	35	29	16	13	79	54	25	88	67	21	71	61	10	101	77	24	78	33	45	87	26	61	66	26	40	9.47092331834368e-20	19.0236076796541
chr2L	836255	G	-gc	intronic	drongo	121	121	0	17	17	0	33	12	21	56	34	22	46	46	0	37	37	0	48	48	0	65	19	46	74	30	44	58	14	44	2.11473840270545e-13	12.6747433480469
chr2L	847829	G	A	intronic	drongo	215	128	87	58	52	6	34	9	25	50	21	29	71	22	49	50	17	33	98	48	50	89	64	25	81	57	24	58	47	11	3.54413541369004e-09	8.45048969302233
chr2L	908078	C	T	intergenic	snRNA:U1:95Ca(dist=6424),GluRIIC(dist=6012)	161	69	92	54	37	17	39	20	19	69	32	37	77	13	64	42	15	27	98	34	64	86	54	32	89	65	24	51	33	18	4.05830841639049e-09	8.39165495127833
chr2L	934194	A	C	intronic	CG4341	179	109	70	45	37	8	36	21	15	57	32	25	73	68	5	49	41	8	86	76	10	74	40	34	70	49	21	60	33	27	7.38806803456181e-09	8.13146911392228
chr2L	974670	C	T	intergenic	CG4341(dist=16572),IA-2(dist=36751)	169	73	96	63	25	38	39	20	19	37	19	18	78	54	24	48	28	20	93	63	30	66	12	54	46	9	37	25	9	16	9.87185274504095e-15	14.0056013314807
chr2L	986312	G	T	intergenic	CG4341(dist=28214),IA-2(dist=25109)	138	58	80	57	48	9	52	20	32	50	31	19	85	51	34	67	43	24	108	51	57	77	20	57	87	24	63	54	12	42	1.77157018652802e-09	8.75164163699832
chr2L	990520	T	G	intergenic	CG4341(dist=32422),IA-2(dist=20901)	198	51	147	47	1	46	36	6	30	55	21	34	76	47	29	59	28	31	103	50	53	92	26	66	72	13	59	49	11	38	4.3081805423099e-09	8.36570610507554
chr2L	993344	C	G	intergenic	CG4341(dist=35246),IA-2(dist=18077)	205	177	28	50	50	0	34	20	14	55	43	12	73	40	33	96	66	30	106	69	37	87	80	7	71	62	9	52	52	0	1.88134499594191e-10	9.72553155740267
chr2L	993353	G	A	intergenic	CG4341(dist=35255),IA-2(dist=18068)	185	158	27	44	44	0	30	16	14	61	49	12	75	39	36	88	61	27	106	71	35	87	80	7	71	63	8	43	42	1	8.59599243409761e-09	8.06570397543177
chr2L	1006426	T	C	intergenic	CG4341(dist=48328),IA-2(dist=4995)	125	117	8	70	70	0	28	28	0	48	40	8	70	70	0	68	63	5	101	100	1	87	64	23	73	59	14	46	31	15	6.87300274615859e-09	8.16285348256536
chr2L	1029065	C	T	intronic	IA-2	258	218	40	59	36	23	35	35	0	55	54	1	62	58	4	76	76	0	105	102	3	69	54	15	81	62	19	37	24	13	7.71601627054438e-09	8.11260686524275
chr2L	1032653	T	A	intronic	IA-2	133	95	38	71	35	36	40	27	13	67	46	21	63	50	13	60	52	8	114	94	20	112	66	46	75	35	40	50	29	21	2.14700901762328e-10	9.6681661314856
chr2L	1080101	T	C	exonic	ast	235	98	137	53	28	25	40	23	17	48	23	25	76	11	65	73	16	57	77	25	52	107	52	55	105	57	48	59	34	25	3.00766178335642e-09	8.52177100248214
chr2L	1081229	C	T	UTR5	Atg4	278	138	140	65	39	26	26	17	9	54	32	22	63	13	50	73	28	45	96	20	76	65	41	24	80	52	28	62	34	28	9.20799734426984e-09	8.03583481463555
chr2L	1081438	A	G	intronic	Atg4	191	83	108	69	30	39	27	14	13	46	20	26	73	4	69	51	2	49	85	7	78	74	26	48	81	35	46	59	23	36	9.25649970176135e-13	12.0335532085226
chr2L	1109105	A	C	exonic	CG14339	252	201	51	52	52	0	43	40	3	53	44	9	65	56	9	40	38	2	87	70	17	85	48	37	111	45	66	48	24	24	3.70511734411382e-10	9.43119803300338
chr2L	1111793	G	A	exonic	CG14339	250	193	57	69	64	5	37	30	7	73	59	14	52	20	32	59	42	17	112	50	62	89	82	7	79	75	4	64	64	0	5.15449863895278e-09	8.28781357071514
chr2L	1127033	A	C	intronic	Pino	271	225	46	76	57	19	47	30	17	64	57	7	88	42	46	52	40	12	103	64	39	93	88	5	94	93	1	63	61	2	7.37537388339257e-09	8.1322159588917
chr2L	1127040	C	T	intronic	Pino	266	214	52	73	57	16	45	29	16	63	55	8	93	48	45	50	37	13	100	58	42	93	89	4	93	84	9	59	58	1	7.48947754562867e-10	9.12554847695533
chr2L	1127617	G	T	intronic	Pino	267	204	63	53	47	6	32	17	15	66	54	12	61	24	37	41	26	15	98	49	49	81	64	17	81	70	11	44	38	6	3.39352961849283e-10	9.46934835596364
chr2L	1127981	A	G	intronic	Pino	303	163	140	69	17	52	35	10	25	81	49	32	70	11	59	57	13	44	88	8	80	86	43	43	101	54	47	45	25	20	1.87555668254943e-15	14.7268698061886
chr2L	1135403	G	C	intronic	CG4577	247	187	60	58	36	22	54	38	16	68	48	20	55	25	30	50	28	22	101	48	53	75	70	5	99	91	8	66	66	0	5.57900440842193e-20	19.2534432954184
chr2L	1136272	C	G	intronic	CG4577	258	219	39	58	38	20	37	33	4	64	49	15	73	26	47	58	36	22	104	34	70	75	69	6	69	66	3	56	55	1	3.2739242912759e-11	10.484931367765
chr2L	1145577	C	T	exonic	CG4726	219	202	17	42	42	0	37	37	0	67	58	9	54	34	20	61	37	24	104	64	40	62	58	4	81	76	5	60	59	1	1.85928435737757e-12	11.7306541845176
chr2L	1165902	C	T	exonic	CG4785	184	98	86	52	22	30	33	23	10	55	34	21	65	16	49	55	17	38	120	31	89	75	44	31	85	57	28	35	26	9	5.68615050618286e-15	14.2451816491937
chr2L	1166430	C	+TT	UTR3	CG4785	105	105	0	48	48	0	36	27	9	51	51	0	89	34	55	69	23	46	119	38	81	63	63	0	70	70	0	53	53	0	1.0494748980217e-15	14.9790279446767
chr2L	1169981	t	A	UTR5	Plap	198	167	31	64	46	18	55	45	10	61	55	6	112	63	49	54	39	15	99	58	41	77	67	10	85	74	11	53	53	0	1.49957489610336e-09	8.8240318385726
chr2L	1188137	C	T	intronic	CG5001	156	127	29	72	24	48	42	32	10	48	33	15	73	70	3	67	60	7	120	116	4	119	84	35	94	58	36	58	38	20	6.04213475925579e-13	12.2188095927753
chr2L	1188138	A	T	intronic	CG5001	156	127	29	70	22	48	42	32	10	48	32	16	75	72	3	66	59	7	122	118	4	121	85	36	94	58	36	58	39	19	5.70460375407098e-13	12.243774516609
chr2L	1215114	G	A	intergenic	CG14342(dist=9864),CR43263(dist=1740)	235	145	90	68	57	11	30	6	24	44	24	20	77	24	53	67	28	39	75	15	60	78	49	29	69	48	21	55	41	14	5.40889712134581e-09	8.26689127887532
chr2L	1239214	C	T	upstream	CG5397	193	101	92	60	40	20	32	21	11	57	32	25	72	51	21	47	33	14	67	49	18	79	27	52	57	19	38	58	15	43	3.50929942593126e-14	13.454779574651
chr2L	1242181	A	T	UTR3	CG5397	157	156	1	53	53	0	38	38	0	53	53	0	83	83	0	51	51	0	112	111	1	78	54	24	92	71	21	43	25	18	1.04920389250758e-08	7.97914010686225
chr2L	1250112	C	T	intergenic	CG5397(dist=7907),robo3(dist=6314)	157	132	25	51	36	15	34	23	11	45	36	9	70	44	26	38	23	15	81	51	30	84	68	16	62	57	5	54	52	2	1.03925072528353e-08	7.98327966373151
chr2L	1254436	G	A	intergenic	CG5397(dist=12231),robo3(dist=1990)	124	112	12	60	51	9	35	34	1	39	28	11	64	51	13	46	41	5	81	74	7	41	21	20	51	29	22	26	13	13	5.29888685089918e-10	9.27581535403818
chr2L	1255400	T	C	intergenic	CG5397(dist=13195),robo3(dist=1026)	270	193	77	48	22	26	30	17	13	50	42	8	51	20	31	62	23	39	101	36	65	96	64	32	91	67	24	50	42	8	5.72859811655658e-14	13.2419516441291
chr2L	1285371	C	G	exonic	robo3	240	197	43	49	43	6	34	29	5	50	45	5	46	27	19	54	35	19	71	33	38	55	48	7	85	74	11	51	49	2	1.5088109862736e-09	8.82136516231842
chr2L	1293416	T	C	exonic	robo3	245	191	54	59	42	17	34	28	6	46	12	34	48	17	31	55	19	36	83	39	44	86	75	11	88	77	11	48	40	8	8.09291556939977e-20	19.0918949904285
chr2L	1293428	A	C	exonic	robo3	253	196	57	60	41	19	35	27	8	52	13	39	50	20	30	51	16	35	83	41	42	97	87	10	85	73	12	48	39	9	3.91988760732082e-17	16.4067263850765
chr2L	1296910	T	C	intergenic	robo3(dist=2223),a5(dist=32251)	201	129	72	54	42	12	37	29	8	65	43	22	61	50	11	49	32	17	89	75	14	65	31	34	90	33	57	41	14	27	1.16671351722418e-09	8.93303577048647
chr2L	1297000	C	T	intergenic	robo3(dist=2313),a5(dist=32161)	229	105	124	59	40	19	30	13	17	57	18	39	45	21	24	42	28	14	88	60	28	54	15	39	70	20	50	37	10	27	4.16674419810845e-09	8.38020316063223
chr2L	1307283	C	T	intergenic	robo3(dist=12596),a5(dist=21878)	182	124	58	50	39	11	38	38	0	65	61	4	76	76	0	58	56	2	91	89	2	84	49	35	94	63	31	48	17	31	4.82901224999813e-10	9.31614169290161
chr2L	1314397	A	G	intergenic	robo3(dist=19710),a5(dist=14764)	172	132	40	70	64	6	49	49	0	53	53	0	76	67	9	87	85	2	103	97	6	70	44	26	82	25	57	52	15	37	1.04874176425686e-08	7.97933143665368
chr2L	1340225	G	A	intergenic	CG5440(dist=5293),CG33923(dist=1140)	202	190	12	58	58	0	32	26	6	50	48	2	75	59	16	55	37	18	92	58	34	106	106	0	93	90	3	53	53	0	8.91826819747223e-10	9.04971947133034
chr2L	1361838	G	A	upstream	NLaz	239	204	35	83	81	2	33	21	12	50	49	1	64	44	20	64	43	21	79	53	26	96	83	13	78	76	2	35	35	0	4.3581871351359e-09	8.3606941256244
chr2L	1372946	A	T	intergenic	CG14346(dist=3899),lea(dist=7140)	207	192	15	84	82	2	51	51	0	47	42	5	42	29	13	50	37	13	117	83	34	92	87	5	80	71	9	71	71	0	3.41396861027671e-09	8.46674047632213
chr2L	1389193	G	A	intronic	lea	184	87	97	57	19	38	40	31	9	53	14	39	63	12	51	55	14	41	80	10	70	76	39	37	63	29	34	52	21	31	5.45949235904349e-09	8.2628477374996
chr2L	1389199	A	G	intronic	lea	193	93	100	54	19	35	39	30	9	51	16	35	66	11	55	53	13	40	81	10	71	70	33	37	64	34	30	54	32	22	1.2331392241187e-12	11.9089878878381
chr2L	1390256	A	G	intronic	lea	217	93	124	71	14	57	38	18	20	65	51	14	63	8	55	56	9	47	105	7	98	73	52	21	69	48	21	78	67	11	3.9243984558823e-20	19.4062269038391
chr2L	1404145	A	T	intronic	lea	117	74	43	48	31	17	29	29	0	54	52	2	61	29	32	64	38	26	94	46	48	83	83	0	56	49	7	36	34	2	2.03695718075084e-14	13.6910181002876
chr2L	1413068	G	A	intronic	lea	159	122	37	69	55	14	24	16	8	56	56	0	72	66	6	71	64	7	120	120	0	91	60	31	67	40	27	57	32	25	2.43447074463201e-12	11.6135954400629
chr2L	1413273	A	G	intronic	lea	216	176	40	68	50	18	33	30	3	57	45	12	66	38	28	57	40	17	82	48	34	72	65	7	96	81	15	42	42	0	1.48165814970854e-09	8.8292519858444
chr2L	1463996	T	C	intergenic	CG43402(dist=20680),CG31928(dist=28299)	138	104	34	67	47	20	26	21	5	41	39	2	53	29	24	43	21	22	89	42	47	60	48	12	86	67	19	34	33	1	2.68754133919859e-10	9.5706448467981
chr2L	1464676	A	G	intergenic	CG43402(dist=21360),CG31928(dist=27619)	226	75	151	63	21	42	42	4	38	64	6	58	75	1	74	59	5	54	86	1	85	81	41	40	85	31	54	53	22	31	4.08586201914219e-13	12.3887163037185
chr2L	1472436	G	C	intergenic	CG43402(dist=29120),CG31928(dist=19859)	251	205	46	62	42	20	45	33	12	59	49	10	71	53	18	59	37	22	96	54	42	81	75	6	74	69	5	47	46	1	3.3743918245124e-09	8.47180448981341
chr2L	1493930	T	G	upstream;downstream	CG33128;CG31928	142	85	57	68	45	23	70	37	33	64	45	19	66	24	42	53	15	38	97	23	74	85	58	27	65	47	18	51	45	6	4.13895421757823e-12	11.383109377456
chr2L	1543222	T	G	intergenic	Or22b(dist=18963),haf(dist=11937)	264	178	86	71	57	14	40	34	6	77	52	25	61	20	41	70	36	34	112	38	74	90	75	15	69	58	11	56	45	11	1.45756187381612e-15	14.8363730002831
chr2L	1609084	T	C	intronic	CG31935	179	149	30	56	48	8	49	39	10	54	41	13	79	43	36	66	41	25	100	55	45	76	58	18	72	58	14	54	51	3	1.13804356384581e-08	7.94384111300622
chr2L	1650910	G	A	upstream	chinmo	192	86	106	67	40	27	26	4	22	52	17	35	73	26	47	45	17	28	98	31	67	91	63	28	65	42	23	42	38	4	2.6597089622033e-10	9.57516588330288
chr2L	1651988	T	C	intronic	chinmo	222	181	41	77	72	5	44	43	1	57	56	1	80	80	0	78	75	3	104	99	5	100	68	32	75	53	22	52	35	17	4.08484539852152e-12	11.388824375812
chr2L	1673376	A	T	intronic	chinmo	205	95	110	69	50	19	30	22	8	67	45	22	69	17	52	53	18	35	72	14	58	77	44	33	64	40	24	48	23	25	9.77874020424762e-10	9.00971709179573
chr2L	1674005	T	A	intronic	chinmo	198	67	131	69	31	38	35	5	30	72	49	23	74	7	67	57	9	48	119	9	110	83	34	49	75	45	30	55	32	23	4.1494631600774e-13	12.3820080868294
chr2L	1674011	C	A	intronic	chinmo	197	79	118	71	33	38	36	5	31	66	45	21	73	6	67	58	9	49	120	7	113	83	34	49	78	47	31	56	30	26	8.10013720616277e-13	12.0915076246553
chr2L	1674579	C	T	intronic	chinmo	166	124	42	43	29	14	15	14	1	34	19	15	41	34	7	32	31	1	82	81	1	60	38	22	73	47	26	37	23	14	3.78084475094329e-09	8.42241115527246
chr2L	1677033	T	G	intronic	chinmo	199	117	82	73	20	53	36	11	25	91	29	62	71	20	51	70	30	40	118	35	83	81	53	28	98	76	22	49	37	12	1.7383787565198e-13	12.7598555938565
chr2L	1709150	T	A	intronic	CG17660	243	93	150	73	10	63	43	18	25	46	25	21	65	24	41	64	34	30	89	39	50	91	9	82	88	10	78	40	10	30	4.26228231402325e-10	9.37035778799537
chr2L	1730272	C	T	exonic	CG31937	279	201	78	56	56	0	24	13	11	51	51	0	64	45	19	51	29	22	86	61	25	85	79	6	103	92	11	59	58	1	7.11697014849344e-10	9.14770485577934
chr2L	1731327	A	G	downstream	CG17652,CG31937	171	133	38	56	27	29	36	36	0	47	34	13	44	40	4	45	38	7	96	90	6	74	45	29	80	33	47	38	22	16	2.38624795555524e-09	8.6222844306848
chr2L	1752939	G	T	upstream;downstream	CG17712;CG17648	209	137	72	68	38	30	34	20	14	47	29	18	54	30	24	70	34	36	106	55	51	87	66	21	93	76	17	50	43	7	2.40088077627202e-10	9.61962940574587
chr2L	1791196	T	C	exonic	Gr22c	187	101	86	71	36	35	31	17	14	54	24	30	57	14	43	70	27	43	99	38	61	80	51	29	62	44	18	40	24	16	1.85109352146303e-09	8.7325716391459
chr2L	1856614	G	C	exonic	wry	224	120	104	51	41	10	26	24	2	47	32	15	60	58	2	46	44	2	66	59	7	50	33	17	69	41	28	57	29	28	1.60638577789189e-11	10.7941501495366
chr2L	1871450	G	A	intronic	CG31663	196	163	33	80	57	23	46	40	6	58	55	3	67	50	17	84	63	21	103	65	38	75	75	0	99	97	2	54	52	2	1.39968946379283e-09	8.85396830655079
chr2L	1880258	C	T	UTR5	CG31663	221	141	80	61	42	19	47	22	25	62	52	10	68	61	7	71	63	8	114	110	4	90	33	57	66	39	27	50	31	19	9.84478225986754e-09	8.00679388484671
chr2L	1936779	G	C	exonic	CG7337	249	219	30	59	59	0	35	35	0	53	45	8	50	50	0	59	55	4	108	96	12	78	39	39	95	61	34	70	34	36	4.62956267349245e-12	11.3344600321914
chr2L	1947694	T	A	intergenic	CG33673(dist=1031),erm(dist=2541)	195	151	44	75	36	39	65	42	23	83	72	11	64	56	8	61	55	6	127	119	8	96	44	52	81	56	25	43	20	23	6.38400390484974e-09	8.194906856016
chr2L	1949322	C	A	downstream	erm	265	206	59	67	65	2	26	24	2	67	44	23	74	51	23	66	44	22	113	56	57	80	80	0	113	104	9	67	66	1	3.93978624793113e-09	8.40452734006839
chr2L	1965967	T	C	intergenic	erm(dist=11448),Der-1(dist=8159)	188	117	71	73	53	20	41	22	19	54	29	25	57	18	39	70	23	47	107	36	71	65	43	22	86	50	36	61	50	11	8.19652756620296e-09	8.0863700961814
chr2L	1973783	C	A	upstream	Der-1	152	140	12	68	66	2	52	43	9	60	43	17	76	48	28	49	33	16	115	60	55	89	75	14	81	72	9	40	34	6	3.0710908694339e-09	8.51270733317925
chr2L	1976412	G	A	UTR3	CG15356	190	106	84	62	29	33	37	12	25	59	29	30	63	20	43	84	22	62	93	17	76	64	45	19	86	49	37	54	31	23	2.25329721652023e-12	11.6471815197802
chr2L	2023947	C	A	intronic	CG4238	211	196	15	58	58	0	28	27	1	58	58	0	65	64	1	57	56	1	75	71	4	66	48	18	66	50	16	64	39	25	8.00498786946283e-09	8.09663932186203
chr2L	2068494	T	C	intronic	dpr3	225	132	93	58	25	33	25	7	18	50	11	39	52	20	32	46	13	33	93	28	65	66	38	28	77	59	18	58	43	15	9.17573912622055e-10	9.03735894227913
chr2L	2068495	T	C	intronic	dpr3	225	134	91	59	26	33	25	7	18	50	11	39	52	20	32	46	13	33	94	28	66	66	38	28	78	60	18	60	44	16	8.63708966346948e-10	9.06363257187523
chr2L	2205433	G	A	intronic	CG31668	190	119	71	63	58	5	36	35	1	56	44	12	81	72	9	65	57	8	128	118	10	83	45	38	65	41	24	59	38	21	2.38680397954174e-13	12.6221832467239
chr2L	2205529	A	G	exonic	CG31668	171	133	38	74	51	23	41	41	0	50	50	0	63	61	2	48	47	1	92	82	10	79	55	24	66	34	32	49	28	21	6.32082387157984e-09	8.19922631102751
chr2L	2205538	C	G	exonic	CG31668	167	132	35	69	49	20	41	41	0	47	47	0	52	50	2	49	48	1	92	82	10	80	55	25	68	36	32	48	26	22	1.67526555872087e-09	8.77591633994316
chr2L	2398581	G	A	intergenic	CG3557(dist=12789),VGlut(dist=1714)	164	88	76	89	69	20	41	30	11	60	52	8	55	46	9	55	45	10	97	93	4	74	40	34	94	52	42	44	26	18	1.37267334923911e-11	10.8624327981609
chr2L	2408489	A	T	UTR3	VGlut	160	121	39	75	67	8	41	35	6	70	55	15	102	70	32	62	45	17	132	98	34	94	91	3	92	83	9	48	48	0	1.45864856909663e-09	8.83604932968741
chr2L	2419645	T	C	exonic	CG34447	186	104	82	43	23	20	43	30	13	54	27	27	75	23	52	70	33	37	102	43	59	70	47	23	86	56	30	55	43	12	9.60930260570677e-09	8.01730813007168
chr2L	2516949	T	A	downstream	CG3528	219	149	70	64	51	13	37	23	14	66	51	15	78	74	4	58	53	5	105	91	14	89	47	42	88	36	52	64	14	50	1.28486022099562e-10	9.89114411634219
chr2L	2516991	C	T	downstream	CG3528	230	185	45	71	59	12	33	30	3	76	66	10	84	84	0	55	52	3	102	102	0	96	64	32	93	61	32	63	36	27	2.61863009909912e-12	11.5819258445552
chr2L	2517076	T	A	downstream	CG3528	204	96	108	69	22	47	23	7	16	77	20	57	86	12	74	61	7	54	81	6	75	92	33	59	83	48	35	54	28	26	5.91017121956375e-10	9.22839993728548
chr2L	2585061	C	A	intronic	Drp1	286	234	52	68	53	15	36	29	7	62	57	5	64	64	0	67	67	0	104	104	0	92	51	41	86	63	23	54	33	21	1.49017582501244e-09	8.82676248640136
chr2L	2585130	C	T	intronic	Drp1	255	180	75	69	58	11	17	13	4	67	55	12	68	62	6	69	67	2	109	109	0	81	42	39	81	49	32	54	23	31	4.35915818164777e-14	13.3605973713654
chr2L	2585236	C	T	exonic	Drp1	206	126	80	56	42	14	33	24	9	50	31	19	65	58	7	50	44	6	81	81	0	89	47	42	85	55	30	57	28	29	9.75807363712632e-10	9.01063590890494
chr2L	2585749	T	A	upstream	Drp1	175	147	28	91	82	9	58	57	1	40	39	1	81	81	0	73	71	2	110	110	0	90	51	39	69	44	25	48	21	27	1.63087000475966e-13	12.7875806548184
chr2L	2585929	A	T	upstream	Drp1	183	144	39	89	73	16	47	47	0	57	44	13	79	79	0	61	58	3	106	106	0	71	52	19	76	46	30	47	22	25	8.78612380431947e-10	9.05620268143105
chr2L	2593568	C	G	downstream	CG15394	210	159	51	69	34	35	55	55	0	61	58	3	55	55	0	62	55	7	109	109	0	78	50	28	93	62	31	40	25	15	3.11529271395044e-12	11.5065011406321
chr2L	2599216	G	C	intergenic	CG15394(dist=6441),CG15395(dist=10930)	153	61	92	53	2	51	25	1	24	66	17	49	64	4	60	49	4	45	104	10	94	59	23	36	65	35	30	40	12	28	3.30729189348167e-10	9.48052747362754
chr2L	2619310	C	T	upstream	CG43403	144	116	28	70	70	0	35	22	13	50	41	9	94	76	18	67	56	11	130	119	11	90	53	37	74	42	32	54	29	25	9.20711350796822e-13	12.0358765027071
chr2L	2657112	G	A	intronic	Prosbeta4R2	222	144	78	85	49	36	40	37	3	76	35	41	77	69	8	71	56	15	114	102	12	77	44	33	93	46	47	38	23	15	1.23676450126191e-13	12.9077129887616
chr2L	2690970	A	G	intronic	CG31690	170	39	131	62	8	54	29	1	28	61	3	58	79	3	76	54	3	51	112	5	107	62	17	45	64	28	36	52	25	27	4.47162972403582e-12	11.3495341656462
chr2L	2709254	A	T	intronic	CG31690	170	87	83	77	28	49	52	24	28	68	52	16	85	70	15	52	40	12	132	122	10	93	32	61	65	19	46	65	17	48	1.55062227184233e-18	17.8094939824788
chr2L	2711935	A	T	intronic	CG31690	195	166	29	73	61	12	35	34	1	49	46	3	68	67	1	61	58	3	98	97	1	69	42	27	81	60	21	47	35	12	1.78806058850967e-09	8.74761776920364
chr2L	2711950	C	G	intronic	CG31690	181	157	24	73	66	7	33	32	1	52	48	4	66	65	1	54	51	3	92	91	1	67	42	25	76	50	26	45	31	14	1.06889323657779e-10	9.97106567091907
chr2L	2711960	G	A	intronic	CG31690	185	159	26	70	65	5	31	30	1	50	46	4	64	63	1	53	50	3	92	91	1	64	40	24	71	45	26	46	29	17	3.031518126348e-11	10.5183398306454
chr2L	2711967	A	T	intronic	CG31690	190	166	24	70	64	6	28	27	1	50	46	4	62	62	0	53	50	3	90	89	1	61	39	22	72	48	24	44	28	16	1.39202514356201e-10	9.85635292017688
chr2L	2711970	G	A	intronic	CG31690	188	164	24	66	60	6	26	25	1	49	44	5	60	60	0	51	48	3	89	88	1	63	40	23	70	46	24	42	25	17	7.76095655583757e-11	10.1100847476439
chr2L	2711973	T	A	intronic	CG31690	194	169	25	68	60	8	26	25	1	46	42	4	61	61	0	53	49	4	93	92	1	70	44	26	70	45	25	42	25	17	1.10977503177811e-11	10.9547650503661
chr2L	2712154	A	C	intronic	CG31690	184	123	61	72	61	11	38	29	9	51	40	11	77	65	12	48	40	8	104	94	10	85	45	40	90	45	45	56	21	35	6.97869131019957e-17	16.1562260114809
chr2L	2713881	G	A	intronic	CG31690	185	119	66	49	26	23	47	45	2	69	59	10	83	72	11	80	67	13	96	84	12	79	48	31	83	30	53	42	16	26	2.85182808092211e-10	9.54487665895948
chr2L	2713883	A	G	intronic	CG31690	183	119	64	50	27	23	45	44	1	67	57	10	81	70	11	82	69	13	96	84	12	81	48	33	83	29	54	43	16	27	6.42902878517125e-11	10.191854629735
chr2L	2724819	C	T	intergenic	CG31690(dist=5388),CG31689(dist=5287)	188	142	46	76	70	6	50	43	7	73	59	14	71	60	11	51	39	12	109	94	15	89	48	41	73	41	32	49	32	17	3.79672086309783e-09	8.42059133124381
chr2L	2762016	A	T	exonic	Trn-SR	282	149	133	59	45	14	34	31	3	53	44	9	67	64	3	67	53	14	108	88	20	70	36	34	93	47	46	57	28	29	3.77581432174718e-14	13.4229893705772
chr2L	2793595	a	G	intronic	Syt1	276	148	128	59	26	33	39	9	30	72	37	35	44	16	28	70	30	40	105	61	44	71	64	7	89	76	13	67	67	0	4.03990364425729e-09	8.39362899312365
chr2L	2810049	C	T	exonic	daw	218	181	37	55	38	17	27	20	7	62	32	30	71	48	23	51	39	12	86	53	33	89	86	3	100	89	11	49	46	3	5.03281948065292e-09	8.29818864678592
chr2L	2818950	A	G	exonic	Duox	209	75	134	46	17	29	21	4	17	57	28	29	76	10	66	43	9	34	88	11	77	70	31	39	86	31	55	53	28	25	6.25540683797849e-10	9.20374443948882
chr2L	2825079	C	T	exonic	CG3123	249	211	38	63	55	8	34	34	0	73	58	15	89	89	0	57	54	3	113	111	2	97	63	34	90	67	23	58	39	19	1.33183620799797e-11	10.8755491823253
chr2L	2828117	T	A	intronic	Duox	131	66	65	57	35	22	34	9	25	48	37	11	68	27	41	36	21	15	102	61	41	90	88	2	71	67	4	48	43	5	3.64962419740226e-11	10.4377518526386
chr2L	2881574	A	G	exonic	NTPase	223	97	126	49	29	20	25	15	10	66	39	27	61	43	18	61	46	15	60	39	21	62	22	40	93	22	71	65	6	59	7.28101585343244e-09	8.13780802332957
chr2L	2883412	A	G	intronic	NTPase	215	114	101	50	30	20	39	14	25	71	29	42	72	34	38	66	39	27	97	45	52	94	14	80	76	15	61	38	11	27	4.36906260979014e-11	10.3596117316943
chr2L	2884237	T	C	intronic	NTPase	204	135	69	59	47	12	47	36	11	59	43	16	85	69	16	73	52	21	111	89	22	84	22	62	77	27	50	49	25	24	4.52145415478969e-11	10.3447218683222
chr2L	2884336	C	T	intronic	NTPase	291	227	64	56	44	12	25	24	1	74	55	19	87	76	11	51	51	0	114	94	20	104	49	55	63	33	30	58	22	36	1.32318401028429e-13	12.8783797558925
chr2L	2884388	T	G	intronic	NTPase	289	222	67	54	46	8	24	17	7	72	53	19	85	71	14	57	56	1	106	92	14	99	47	52	92	45	47	60	21	39	2.81453494763743e-15	14.5505933544041
chr2L	2884390	C	T	intronic	NTPase	289	221	68	54	46	8	24	17	7	71	52	19	88	74	14	54	53	1	108	93	15	96	46	50	92	46	46	59	21	38	3.48525456043748e-16	15.457765495857
chr2L	2906579	T	C	intronic	lilli	188	65	123	83	46	37	40	17	23	75	24	51	81	14	67	52	5	47	108	11	97	103	46	57	55	42	13	40	29	11	8.2115928312987e-09	8.08557259309396
chr2L	2915569	t	C	intronic	lilli	125	83	42	51	39	12	22	15	7	64	57	7	69	36	33	62	34	28	88	60	28	78	68	10	84	71	13	54	51	3	1.15866335572351e-08	7.93604272796121
chr2L	2920102	A	C	intronic	lilli	198	147	51	82	54	28	38	38	0	69	65	4	91	72	19	72	60	12	80	69	11	91	49	42	100	53	47	55	35	20	3.28422410410435e-10	9.4835672157867
chr2L	2938145	T	+ta	intronic	lilli	139	139	0	45	45	0	21	21	0	54	54	0	60	36	24	57	31	26	78	51	27	83	82	1	56	56	0	49	42	7	5.58982659191158e-09	8.25260166462593
chr2L	2947866	T	A	exonic	lilli	206	134	72	66	30	36	37	28	9	66	66	0	63	55	8	45	36	9	71	67	4	61	33	28	83	21	62	72	22	50	1.04132163135887e-08	7.98241510992236
chr2L	2989875	C	T	UTR3	Bem46,okr	175	95	80	77	55	22	44	13	31	51	3	48	84	23	61	67	6	61	104	18	86	77	37	40	74	42	32	49	25	24	2.67940479135613e-09	8.5719616703514
chr2L	3015698	T	A	UTR3	CG17265	146	42	104	73	13	60	61	38	23	62	1	61	71	9	62	91	5	86	122	8	114	83	36	47	80	35	45	38	17	21	2.92751027973301e-17	16.5335015712604
chr2L	3016598	A	T	UTR3	CG17224	152	40	112	89	6	83	41	9	32	58	2	56	61	7	54	62	8	54	107	9	98	66	21	45	77	36	41	54	31	23	1.92518896143879e-09	8.71552663712556
chr2L	3026979	G	A	intronic	CG3605	183	148	35	64	59	5	45	38	7	61	57	4	87	67	20	70	54	16	93	64	29	84	77	7	85	85	0	69	69	0	2.86432182730875e-09	8.54297818749126
chr2L	3026987	G	A	intronic	CG3605	202	159	43	62	58	4	48	40	8	63	57	6	85	63	22	72	57	15	93	65	28	90	83	7	85	85	0	68	68	0	1.76085268702211e-09	8.75427697559973
chr2L	3028427	T	C	exonic	CG3605	215	74	141	59	12	47	35	9	26	48	19	29	89	10	79	53	10	43	77	11	66	105	50	55	92	45	47	56	38	18	1.19955865482505e-12	11.9209785114777
chr2L	3029036	T	C	intronic	CG3605	217	74	143	35	5	30	53	23	30	65	27	38	67	4	63	74	19	55	101	20	81	75	43	32	103	57	46	62	39	23	1.09145098057184e-11	10.9619957646229
chr2L	3029103	T	A	UTR5	CG3605	204	80	124	43	8	35	45	16	29	59	27	32	65	8	57	68	18	50	102	19	83	98	59	39	90	43	47	60	34	26	3.36509389291146e-13	12.4730028135784
chr2L	3029241	A	T	upstream	CG17219,CG3605	165	59	106	63	12	51	30	6	24	59	18	41	77	7	70	64	10	54	126	19	107	84	41	43	60	35	25	53	33	20	1.64808583728082e-19	18.7830201726834
chr2L	3047914	C	T	exonic	v(2)k05816	249	189	60	65	61	4	33	26	7	63	41	22	73	55	18	56	41	15	91	56	35	72	69	3	89	83	6	58	54	4	6.24170155001964e-09	8.20469700117507
chr2L	3056431	G	C	upstream;downstream	CG3523;v(2)k05816	243	160	83	50	34	16	21	13	8	64	44	20	57	40	17	57	36	21	94	57	37	59	51	8	103	97	6	41	39	2	2.43074644198401e-10	9.61426034127612
chr2L	3056432	T	A	upstream;downstream	CG3523;v(2)k05816	241	159	82	50	34	16	21	13	8	65	45	20	58	40	18	56	36	20	94	57	37	60	52	8	101	96	5	39	38	1	1.16255656756503e-10	9.93458590606498
chr2L	3089948	T	C	exonic	toc	212	125	87	60	56	4	32	30	2	59	37	22	72	72	0	49	49	0	84	76	8	92	56	36	87	64	23	54	35	19	3.7519520452218e-09	8.42574272110018
chr2L	3091244	C	A	intronic	toc	176	166	10	72	72	0	23	22	1	70	70	0	72	68	4	74	74	0	106	97	9	84	63	21	84	60	24	35	23	12	1.99563583231995e-09	8.69991870675775
chr2L	3100304	G	A	intronic	toc	176	110	66	75	36	39	47	45	2	69	59	10	96	76	20	78	66	12	143	129	14	85	34	51	82	28	54	39	5	34	2.49048550941326e-12	11.6037159808138
chr2L	3100372	G	A	intronic	toc	188	160	28	70	62	8	48	48	0	68	66	2	107	107	0	75	75	0	120	117	3	80	53	27	80	48	32	37	21	16	2.9414521659238e-14	13.5314382097427
chr2L	3100419	A	T	intronic	toc	171	150	21	62	61	1	34	34	0	64	64	0	91	86	5	74	74	0	112	109	3	88	70	18	76	58	18	38	24	14	1.21662379873739e-09	8.9148436924274
chr2L	3103273	A	T	intronic	toc	209	115	94	87	46	41	38	18	20	82	62	20	98	78	20	50	41	9	117	83	34	90	42	48	56	27	29	46	22	24	5.12207059705012e-10	9.29055443998356
chr2L	3105577	G	C	intronic	toc	168	154	14	74	74	0	24	23	1	68	68	0	89	83	6	56	56	0	118	112	6	75	50	25	73	56	17	28	16	12	7.52356259998789e-11	10.1235764611192
chr2L	3151811	G	A	intronic	Mad	189	145	44	71	65	6	33	32	1	92	91	1	66	62	4	72	72	0	117	111	6	65	39	26	62	44	18	38	20	18	1.43945769449378e-13	12.8418010944663
chr2L	3151870	T	A	intronic	Mad	181	141	40	64	58	6	45	35	10	73	71	2	74	66	8	58	55	3	110	100	10	78	50	28	76	51	25	41	31	10	4.3515024832026e-09	8.36136076430967
chr2L	3151875	A	G	intronic	Mad	186	153	33	68	60	8	47	38	9	72	70	2	80	71	9	58	55	3	103	93	10	76	48	28	75	51	24	42	31	11	6.59096419273446e-09	8.18105104778026
chr2L	3151877	C	G	intronic	Mad	185	139	46	67	54	13	47	38	9	73	72	1	83	71	12	56	51	5	104	94	10	77	38	39	73	41	32	41	30	11	5.32418494207894e-10	9.27374686718509
chr2L	3151880	C	A	intronic	Mad	185	153	32	66	58	8	47	36	11	75	74	1	84	73	11	54	51	3	105	95	10	77	48	29	72	46	26	39	28	11	1.42242929982894e-09	8.84696931049157
chr2L	3153889	T	-cctc	intronic	Mad	133	133	0	25	25	0	41	26	15	36	36	0	56	56	0	52	52	0	49	49	0	64	38	26	71	32	39	41	20	21	8.29122294317027e-11	10.0813814069287
chr2L	3165139	T	G	intronic	Hydr2	195	136	59	57	52	5	33	24	9	59	55	4	75	68	7	49	38	11	85	73	12	85	55	30	67	35	32	41	23	18	9.06013168796047e-09	8.04286548985752
chr2L	3223177	C	T	intergenic	CG34393(dist=23557),CG3347(dist=46260)	219	194	25	61	55	6	40	38	2	65	54	11	85	81	4	72	72	0	106	97	9	87	61	26	68	44	24	52	25	27	8.69864802981119e-10	9.0605482414985
chr2L	3223392	C	A	intergenic	CG34393(dist=23772),CG3347(dist=46045)	178	149	29	52	43	9	39	31	8	75	60	15	60	59	1	62	62	0	93	87	6	57	34	23	64	39	25	33	15	18	5.78981703787239e-14	13.2373351600546
chr2L	3225857	C	G	intergenic	CG34393(dist=26237),CG3347(dist=43580)	208	144	64	74	19	55	40	33	7	49	49	0	92	88	4	70	68	2	134	134	0	100	78	22	72	54	18	48	35	13	4.75318424331706e-10	9.32301535122068
chr2L	3225873	A	C	intergenic	CG34393(dist=26253),CG3347(dist=43564)	196	125	71	69	18	51	41	36	5	46	46	0	100	97	3	65	63	2	135	135	0	93	74	19	73	52	21	43	32	11	4.25600637485492e-10	9.37099773020496
chr2L	3246210	G	T	intergenic	CG34393(dist=46590),CG3347(dist=23227)	170	156	14	48	40	8	39	39	0	63	60	3	67	66	1	55	55	0	83	73	10	53	35	18	76	49	27	41	29	12	5.95458405224649e-10	9.22514857005413
chr2L	3271179	G	T	exonic	CG3347	181	151	30	79	56	23	41	40	1	69	63	6	75	70	5	67	60	7	99	83	16	47	28	19	58	34	24	37	23	14	6.77101809727363e-10	9.1693460254382
chr2L	3271182	G	C	exonic	CG3347	177	150	27	70	51	19	41	40	1	66	61	5	75	70	5	66	59	7	97	85	12	48	28	20	59	36	23	38	23	15	7.75595285177076e-11	10.1103648396498
chr2L	3271191	A	G	exonic	CG3347	173	146	27	73	56	17	39	38	1	68	62	6	72	67	5	64	57	7	104	87	17	50	30	20	60	38	22	44	26	18	2.62185020735324e-09	8.58139212423183
chr2L	3272201	C	T	downstream	CG3347	152	146	6	54	54	0	41	41	0	52	52	0	74	74	0	58	58	0	100	98	2	67	48	19	57	40	17	29	15	14	4.20564283064789e-10	9.37616761307273
chr2L	3276360	G	A	exonic	CG3332	249	192	57	67	60	7	43	43	0	53	53	0	70	70	0	62	60	2	85	83	2	85	67	18	101	68	33	68	43	25	4.03003772509113e-09	8.39469088841913
chr2L	3311797	G	C	downstream	CG15406	241	209	32	73	73	0	42	42	0	50	42	8	65	65	0	75	71	4	95	89	6	68	43	25	81	60	21	52	31	21	3.17043404669345e-11	10.4988812768423
chr2L	3313770	T	A	exonic	CG3277	195	184	11	64	64	0	56	54	2	64	64	0	79	78	1	75	75	0	119	116	3	85	62	23	79	64	15	57	40	17	1.60142128203874e-09	8.79549440424737
chr2L	3315162	C	T	intronic	CG3277	194	179	15	67	67	0	40	36	4	70	70	0	75	75	0	66	66	0	111	108	3	77	54	23	78	61	17	42	24	18	2.00507723007522e-09	8.69786889488941
chr2L	3317468	T	C	downstream	CG3277,CG3326	188	177	11	96	96	0	62	62	0	58	58	0	97	97	0	87	87	0	126	116	10	86	60	26	68	51	17	55	38	17	3.37142541807415e-12	11.4721864432473
chr2L	3317489	T	A	UTR3	CG3326	205	194	11	91	91	0	45	45	0	57	57	0	95	95	0	88	88	0	120	110	10	84	64	20	72	53	19	64	47	17	1.8419668437345e-10	9.7347181915728
chr2L	3354204	G	A	intronic	E23	178	96	82	50	43	7	34	27	7	52	17	35	79	24	55	88	24	64	114	33	81	71	41	30	68	44	24	41	30	11	4.35711595152776e-13	12.3608008824699
chr2L	3378123	T	A	intronic	Ptpa	237	126	111	81	58	23	54	33	21	91	36	55	75	35	40	60	32	28	96	40	56	99	77	22	82	57	25	54	42	12	5.69402053866693e-10	9.2445809706605
chr2L	3398927	A	T	downstream	CG34175	174	153	21	72	68	4	56	40	16	66	63	3	95	95	0	61	61	0	122	119	3	84	65	19	86	65	21	55	45	10	8.82867452265169e-09	8.05410449355811
chr2L	3398935	T	A	downstream	CG34175	154	132	22	70	66	4	49	38	11	65	63	2	101	101	0	59	59	0	121	117	4	89	67	22	89	66	23	57	45	12	9.11388772098519e-10	9.04029632603412
chr2L	3398941	A	T	downstream	CG34175	148	126	22	67	63	4	51	39	12	64	62	2	100	100	0	64	64	0	122	115	7	94	67	27	88	66	22	60	47	13	1.43091769726855e-10	9.8443853450313
chr2L	3490162	C	T	intronic	CG15414	165	140	25	73	70	3	43	22	21	55	55	0	80	77	3	67	67	0	103	100	3	78	61	17	70	49	21	43	24	19	2.9395452148429e-09	8.53171985528924
chr2L	3490553	C	G	intronic	CG15414	139	106	33	100	100	0	45	32	13	70	63	7	70	63	7	45	40	5	121	114	7	90	59	31	63	45	18	37	25	12	3.38437815589708e-09	8.47052111671935
chr2L	3553012	G	T	intergenic	drm(dist=4926),sob(dist=24999)	146	84	62	60	21	39	29	19	10	56	54	2	53	48	5	77	71	6	114	96	18	85	48	37	70	21	49	44	14	30	3.98948966408746e-10	9.39908265575335
chr2L	3553269	T	C	intergenic	drm(dist=5183),sob(dist=24742)	123	67	56	43	13	30	33	16	17	53	43	10	53	38	15	52	40	12	87	62	25	63	19	44	53	21	32	32	9	23	1.23426759691793e-12	11.9085906723402
chr2L	3553273	G	A	intergenic	drm(dist=5187),sob(dist=24738)	126	68	58	43	13	30	34	17	17	57	44	13	56	38	18	51	39	12	89	63	26	63	18	45	50	19	31	32	9	23	1.68519492565127e-12	11.7733498572624
chr2L	3562396	T	G	intergenic	drm(dist=14310),sob(dist=15615)	231	105	126	56	27	29	40	39	1	73	56	17	75	46	29	78	39	39	111	70	41	70	23	47	83	26	57	57	15	42	1.65064923739825e-09	8.78234520441543
chr2L	3562841	G	T	intergenic	drm(dist=14755),sob(dist=15170)	276	258	18	78	78	0	45	45	0	62	62	0	78	78	0	68	68	0	98	94	4	71	56	15	72	48	24	62	42	20	3.13956737879991e-10	9.50313019203644
chr2L	3692367	A	G	intronic	CG16704	212	62	150	52	4	48	33	10	23	75	13	62	54	7	47	67	4	63	91	7	84	87	24	63	67	25	42	42	15	27	1.14054105489008e-08	7.94288907725159
chr2L	3815998	A	G	intergenic	CG3407(dist=2591),slp1(dist=9682)	130	109	21	76	76	0	35	22	13	59	38	21	82	31	51	45	26	19	99	42	57	77	60	17	68	47	21	48	40	8	3.73505992859015e-09	8.42770242558962
chr2L	3891222	C	A	intronic	capu	259	193	66	62	49	13	42	38	4	61	59	2	73	71	2	71	61	10	81	70	11	84	51	33	90	52	38	63	43	20	4.00234019710071e-11	10.3976859992969
chr2L	4420790	C	-AA	intronic	CG15431	181	140	41	34	34	0	25	20	5	56	25	31	52	16	36	51	16	35	83	50	33	49	49	0	35	35	0	45	45	0	9.38206065690904e-09	8.02770176357861
chr2L	4897169	C	A	intronic	CG3036	253	230	23	65	65	0	42	28	14	55	28	27	92	55	37	55	35	20	94	62	32	74	63	11	91	85	6	39	38	1	1.41032031145622e-10	9.8506822393308
chr2L	5104493	A	G	intronic	Msp-300	173	125	48	69	50	19	61	42	19	69	58	11	59	52	7	83	63	20	119	109	10	74	26	48	61	31	30	44	13	31	2.58620385167534e-09	8.58733724582512
chr2L	5132529	C	T	exonic	Msp-300	204	152	52	68	61	7	33	27	6	74	30	44	75	19	56	64	25	39	106	34	72	119	78	41	88	62	26	69	60	9	3.42040917989969e-09	8.46592193665064
chr2L	5263319	T	G	intronic	tkv	148	105	43	66	52	14	48	27	21	59	59	0	69	64	5	53	46	7	94	88	6	93	43	50	73	44	29	25	18	7	5.74795635110004e-10	9.24048653847594
chr2L	5297261	C	G	intergenic	Bub1(dist=14259),vri(dist=2386)	206	87	119	57	41	16	16	4	12	54	26	28	51	20	31	41	8	33	93	22	71	55	31	24	64	35	29	54	35	19	3.96960122213846e-09	8.40125311936371
chr2L	5299131	T	C	upstream	vri	236	128	108	53	35	18	27	20	7	61	41	20	85	72	13	66	45	21	70	53	17	76	38	38	81	38	43	57	26	31	6.82656977305519e-10	9.16579746657496
chr2L	5393716	A	T	intergenic	CG42850(dist=12662),H15(dist=10626)	172	121	51	54	40	14	31	25	6	49	29	20	56	46	10	68	63	5	89	78	11	81	47	34	52	25	27	32	20	12	2.72703024746256e-11	10.5643100449578
chr2L	5393955	A	G	intergenic	CG42850(dist=12901),H15(dist=10387)	98	66	32	60	54	6	19	13	6	39	28	11	59	53	6	41	36	5	84	77	7	51	29	22	42	28	14	32	19	13	7.49560595963573e-09	8.12519325217015
chr2L	5393967	C	A	intergenic	CG42850(dist=12913),H15(dist=10375)	91	66	25	60	54	6	19	11	8	37	25	12	54	49	5	43	38	5	86	77	9	53	24	29	41	24	17	33	19	14	1.01193955595219e-11	10.9948454275164
chr2L	5404472	a	T	UTR5	H15	141	72	69	47	16	31	26	21	5	71	24	47	52	19	33	35	15	20	88	45	43	71	53	18	71	56	15	55	50	5	2.53445143086467e-09	8.59611602699318
chr2L	5462536	G	T	intronic	mid	156	108	48	80	67	13	48	40	8	70	45	25	79	76	3	58	56	2	129	121	8	75	45	30	68	49	19	45	17	28	4.47843434880684e-09	8.34887378790255
chr2L	5467946	T	C	downstream	mid	199	176	23	74	65	9	49	43	6	52	31	21	81	73	8	78	70	8	133	126	7	107	63	44	76	54	22	47	26	21	4.06973854360974e-13	12.3904334907047
chr2L	5469413	A	C	intergenic	mid(dist=1804),CG14020(dist=48410)	149	100	49	64	58	6	30	23	7	61	48	13	65	42	23	71	39	32	89	50	39	77	67	10	71	58	13	53	45	8	8.03998477409958e-09	8.09474477370563
chr2L	5469417	G	C	intergenic	mid(dist=1808),CG14020(dist=48406)	150	99	51	64	58	6	29	22	7	61	49	12	63	42	21	72	40	32	94	51	43	76	66	10	67	54	13	53	46	7	7.23740456351612e-09	8.14041715007785
chr2L	5469437	A	T	intergenic	mid(dist=1828),CG14020(dist=48386)	154	78	76	61	50	11	32	17	15	54	34	20	64	10	54	79	22	57	91	40	51	61	46	15	65	50	15	45	37	8	4.98697443491428e-09	8.30216285813097
chr2L	5469443	G	C	intergenic	mid(dist=1834),CG14020(dist=48380)	153	78	75	56	45	11	31	16	15	52	32	20	64	10	54	80	23	57	88	35	53	59	42	17	64	49	15	42	35	7	4.35870168002094e-10	9.36064285411934
chr2L	5503655	C	G	intergenic	mid(dist=36046),CG14020(dist=14168)	178	151	27	70	52	18	49	43	6	67	67	0	90	88	2	72	70	2	118	113	5	98	78	20	75	56	19	61	39	22	1.02435694097583e-09	8.98954868546486
chr2L	5503694	T	G	intergenic	mid(dist=36085),CG14020(dist=14129)	170	140	30	71	53	18	48	39	9	76	76	0	94	91	3	78	74	4	124	119	5	95	74	21	74	52	22	67	45	22	2.35912087365673e-11	10.627249806712
chr2L	5504306	C	T	intergenic	mid(dist=36697),CG14020(dist=13517)	254	207	47	72	59	13	35	27	8	53	43	10	85	78	7	60	53	7	98	87	11	93	59	34	70	41	29	60	46	14	3.94516793951836e-09	8.40393450483638
chr2L	5651990	G	A	UTR5	CG31646	225	161	64	87	75	12	40	31	9	69	68	1	81	79	2	55	49	6	107	93	14	78	54	24	67	46	21	55	34	21	2.94801978160029e-09	8.53046960663014
chr2L	5651991	G	A	UTR5	CG31646	223	160	63	88	74	14	40	31	9	70	68	2	81	79	2	55	49	6	107	94	13	77	54	23	66	47	19	54	34	20	9.23679667632138e-09	8.0344786161177
chr2L	5689656	T	A	intergenic	CG12511(dist=10433),CG7236(dist=18793)	127	104	23	70	53	17	35	34	1	55	52	3	84	84	0	68	63	5	105	105	0	78	56	22	54	34	20	21	10	11	1.33443065610484e-09	8.87470398946995
chr2L	5689816	C	A	intergenic	CG12511(dist=10593),CG7236(dist=18633)	184	148	36	73	73	0	35	35	0	54	54	0	64	59	5	57	55	2	102	102	0	90	53	37	68	47	21	56	35	21	9.78021866797161e-13	12.009651435066
chr2L	5689940	G	T	intergenic	CG12511(dist=10717),CG7236(dist=18509)	203	184	19	61	60	1	38	38	0	72	72	0	85	84	1	54	53	1	119	119	0	85	67	18	78	53	25	54	38	16	8.16417514514642e-09	8.08808768698454
chr2L	5717426	A	C	intronic	CG34011	154	73	81	62	22	40	35	24	11	48	1	47	78	9	69	51	7	44	92	22	70	82	50	32	56	29	27	51	38	13	5.3879541019658e-11	10.2685761125311
chr2L	5724874	G	A	UTR5	CG11030	293	246	47	53	39	14	21	17	4	69	35	34	85	85	0	58	52	6	105	103	2	96	69	27	109	85	24	53	43	10	1.13784681660807e-08	7.94391620119203
chr2L	5728391	G	A	exonic	CG14006	262	189	73	67	36	31	42	30	12	72	38	34	66	66	0	59	50	9	72	69	3	73	41	32	88	54	34	60	29	31	4.24188121498436e-10	9.37244149715824
chr2L	5871387	A	G	intronic	CG8965	223	134	89	63	42	21	21	17	4	51	30	21	75	61	14	57	46	11	84	77	7	70	25	45	64	37	27	50	22	28	7.01677160352202e-09	8.15386265956131
chr2L	5930553	G	A	intronic	dsf	130	76	54	64	40	24	32	20	12	45	19	26	57	46	11	47	37	10	73	61	12	41	20	21	43	24	19	29	10	19	6.95438563350797e-09	8.15774123055512
chr2L	6016382	G	A	intronic	H2.0	261	182	79	61	44	17	40	27	13	76	55	21	69	69	0	56	51	5	98	96	2	88	65	23	101	75	26	44	31	13	4.65797518679625e-09	8.33180282929773
chr2L	6024008	G	A	exonic	CG9107	235	181	54	48	29	19	37	25	12	47	33	14	62	62	0	73	66	7	83	82	1	69	42	27	93	55	38	53	38	15	1.89890319413917e-12	11.7214971749801
chr2L	6112703	T	C	intronic	stai	185	144	41	72	51	21	37	24	13	57	30	27	77	69	8	69	60	9	113	106	7	70	43	27	68	50	18	60	37	23	4.11892382886293e-10	9.38521623936439
chr2L	6120503	G	A	UTR3	CG31642	174	49	125	85	11	74	39	9	30	82	27	55	82	20	62	84	12	72	119	16	103	111	48	63	86	31	55	63	26	37	2.51013673110047e-09	8.60030262117031
chr2L	6147650	g	A	intergenic	CG13991(dist=2639),Muc26B(dist=4321)	191	152	39	67	37	30	26	20	6	59	21	38	70	26	44	68	28	40	140	39	101	104	84	20	103	67	36	57	49	8	4.05005230136383e-09	8.39253936837865
chr2L	6147677	C	T	intergenic	CG13991(dist=2666),Muc26B(dist=4294)	211	103	108	63	32	31	29	5	24	61	38	23	71	53	18	63	44	19	137	97	40	104	41	63	98	53	45	67	24	43	1.06473511665827e-08	7.9727584219735
chr2L	6153181	A	T	exonic	Muc26B	298	233	65	50	39	11	58	40	18	53	53	0	62	61	1	82	80	2	76	68	8	83	61	22	93	70	23	64	42	22	4.91890008630245e-09	8.3081319988288
chr2L	6192025	C	G	intronic	CG34380	166	94	72	74	52	22	38	27	11	53	22	31	79	79	0	53	44	9	114	99	15	93	53	40	95	58	37	65	39	26	2.35088303488601e-13	12.6287689780921
chr2L	6421710	A	G	exonic	Tig	225	93	132	61	23	38	28	16	12	72	23	49	76	2	74	48	6	42	116	7	109	82	21	61	81	28	53	69	27	42	1.79446300686102e-10	9.74606549028796
chr2L	6422390	T	C	exonic	Tig	209	64	145	60	15	45	40	19	21	51	2	49	65	3	62	52	2	50	97	1	96	81	30	51	81	19	62	58	21	37	1.24163658697152e-09	8.90600549865859
chr2L	6543258	C	T	intronic	eya	206	158	48	61	23	38	21	11	10	60	60	0	70	70	0	54	49	5	102	102	0	75	58	17	80	59	21	38	24	14	3.86721834718941e-09	8.41260130651436
chr2L	6543316	A	C	intronic	eya	200	179	21	63	50	13	28	22	6	48	22	26	56	18	38	55	27	28	102	35	67	69	55	14	55	39	16	47	36	11	3.27526228248715e-13	12.484753916046
chr2L	6543330	A	G	intronic	eya	217	193	24	64	52	12	27	20	7	60	27	33	49	17	32	62	31	31	102	39	63	70	53	17	64	49	15	46	35	11	7.95005797835651e-12	11.0996297040997
chr2L	6543334	C	T	intronic	eya	219	194	25	63	51	12	25	20	5	57	24	33	46	16	30	63	31	32	94	36	58	67	50	17	62	47	15	45	33	12	1.1781733961439e-10	9.92879078811704
chr2L	6543396	A	T	intronic	eya	187	152	35	60	46	14	24	17	7	65	26	39	59	19	40	66	32	34	96	28	68	74	54	20	78	60	18	47	39	8	1.04349357632246e-11	10.9815102200784
chr2L	6543602	T	C	intronic	eya	168	72	96	53	17	36	38	16	22	52	19	33	111	19	92	53	11	42	94	20	74	99	52	47	83	45	38	42	13	29	3.62363514627894e-11	10.4408555366946
chr2L	6555338	C	G	downstream	osm-6	213	139	74	62	31	31	40	15	25	66	13	53	85	17	68	57	17	40	111	21	90	55	27	28	84	37	47	37	22	15	8.30417301704219e-09	8.08070361089688
chr2L	6688820	C	T	exonic	Tsp	166	124	42	48	24	24	32	26	6	40	31	9	76	73	3	59	56	3	85	83	2	76	46	30	64	45	19	47	33	14	3.29260927509951e-11	10.482459802764
chr2L	6703857	G	A	intronic	Tsp	185	152	33	73	66	7	37	28	9	59	52	7	72	42	30	71	41	30	128	85	43	84	71	13	74	63	11	47	46	1	1.95681664467115e-09	8.7084498661857
chr2L	6703909	A	G	intronic	Tsp	187	159	28	70	65	5	35	28	7	60	48	12	73	39	34	75	44	31	111	73	38	93	79	14	79	71	8	54	53	1	2.49236662027877e-10	9.60338807378937
chr2L	6769114	T	C	exonic	CG11321	222	86	136	54	12	42	38	7	31	50	13	37	78	8	70	62	7	55	108	17	91	87	36	51	80	23	57	50	20	30	1.04575807504901e-08	7.98056877323484
chr2L	6835918	A	G	intronic	sens-2	254	177	77	72	38	34	37	33	4	51	37	14	66	51	15	68	43	25	100	72	28	79	76	3	98	93	5	83	74	9	1.4450663550496e-09	8.84011221036747
chr2L	6857129	A	G	exonic	l(2)k09022	215	165	50	57	52	5	38	22	16	44	21	23	55	17	38	55	19	36	62	15	47	75	55	20	60	35	25	49	37	12	3.41334804282694e-12	11.4668194265257
chr2L	6910100	T	C	exonic	Rat1	253	171	82	67	35	32	32	26	6	48	31	17	62	62	0	64	64	0	134	125	9	104	67	37	101	74	27	66	49	17	1.64154661625458e-11	10.784746779767
chr2L	6919032	a	G	intronic	x16	187	164	23	63	34	29	51	43	8	68	48	20	92	92	0	61	61	0	121	110	11	77	57	20	80	54	26	43	28	15	2.76342137390694e-09	8.55855288764603
chr2L	6919571	C	G	exonic	x16	243	167	76	39	16	23	40	30	10	39	21	18	48	39	9	39	34	5	79	68	11	63	39	24	70	31	39	53	25	28	6.71001544061857e-10	9.17327648046175
chr2L	7369500	T	C	intronic	Wnt10	174	156	18	79	69	10	23	16	7	60	35	25	56	35	21	68	46	22	102	59	43	80	73	7	66	56	10	49	43	6	5.09151330145144e-09	8.29315311731142
chr2L	7463190	T	C	upstream	Gr28b	175	120	55	55	49	6	43	36	7	86	85	1	78	77	1	55	51	4	104	100	4	96	51	45	86	64	22	47	30	17	3.0940498982035e-09	8.50947268664838
chr2L	7463193	A	T	upstream	Gr28b	172	117	55	54	48	6	47	40	7	84	83	1	82	82	0	56	52	4	105	100	5	100	54	46	87	65	22	48	33	15	1.1231781356331e-08	7.94955135933314
chr2L	7463298	G	A	intergenic	Gr28b(dist=1051),CG6055(dist=3248)	163	92	71	75	66	9	71	65	6	62	61	1	83	78	5	82	73	9	111	100	11	98	56	42	80	47	33	67	42	25	4.42377558179837e-15	14.3542069129101
chr2L	7538135	G	A	intronic	Rapgap1	173	124	49	64	39	25	44	5	39	70	24	46	78	27	51	80	38	42	115	64	51	99	79	20	72	57	15	40	33	7	3.67572802270952e-09	8.43465663074792
chr2L	7560380	G	T	intronic	Rapgap1	224	165	59	74	65	9	64	57	7	72	68	4	106	90	16	72	60	12	94	74	20	92	59	33	70	36	34	56	28	28	1.23322641319733e-09	8.9089571821429
chr2L	7586877	T	G	intergenic	Spn7(dist=3543),Cyp4d21(dist=18723)	148	104	44	56	44	12	22	11	11	58	48	10	38	31	7	48	44	4	71	69	2	66	22	44	70	33	37	48	26	22	2.10899053584519e-09	8.67592536916494
chr2L	7587046	T	C	intergenic	Spn7(dist=3712),Cyp4d21(dist=18554)	270	139	131	63	34	29	29	19	10	57	43	14	63	52	11	69	59	10	80	71	9	81	38	43	74	33	41	65	41	24	1.8130005991592e-11	10.7416020523791
chr2L	7587364	C	T	intergenic	Spn7(dist=4030),Cyp4d21(dist=18236)	222	115	107	62	23	39	44	38	6	51	49	2	80	66	14	58	44	14	103	91	12	85	43	42	82	45	37	36	25	11	7.63801092988821e-09	8.11701972449285
chr2L	7589815	A	T	intergenic	Spn7(dist=6481),Cyp4d21(dist=15785)	161	62	99	66	9	57	41	8	33	87	4	83	62	5	57	61	1	60	99	2	97	79	29	50	67	21	46	58	12	46	7.9985280871625e-09	8.09698992581272
chr2L	7589824	A	C	intergenic	Spn7(dist=6490),Cyp4d21(dist=15776)	161	99	62	63	55	8	39	31	8	84	82	2	67	61	6	57	56	1	98	95	3	80	56	24	64	40	24	60	47	13	5.79958371584314e-09	8.23660317823025
chr2L	7589838	T	C	intergenic	Spn7(dist=6504),Cyp4d21(dist=15762)	163	111	52	64	58	6	38	32	6	83	81	2	68	65	3	58	57	1	108	103	5	78	57	21	63	40	23	59	47	12	2.11416070494814e-09	8.67486200349051
chr2L	7625000	G	T	intergenic	CG6739(dist=8472),CG13792(dist=18527)	265	169	96	80	31	49	33	12	21	65	24	41	83	25	58	66	28	38	79	28	51	85	62	23	84	51	33	47	33	14	3.3135619157854e-11	10.4797049099581
chr2L	7636928	A	G	intergenic	CG6739(dist=20400),CG13792(dist=6599)	157	74	83	74	32	42	32	29	3	60	41	19	61	51	10	49	38	11	85	75	10	56	28	28	65	21	44	52	25	27	5.29284857503622e-12	11.2763105307144
chr2L	7702965	G	C	UTR5	TepIII	226	104	122	62	34	28	49	39	10	87	54	33	40	22	18	62	37	25	87	56	31	53	21	32	82	21	61	45	13	32	9.67922465422058e-09	8.01415943007589
chr2L	7707268	T	A	intronic	TepIII	182	128	54	68	37	31	58	58	0	72	48	24	83	79	4	69	61	8	100	97	3	102	68	34	89	65	24	35	21	14	3.6106997881209e-11	10.4424086195163
chr2L	7714350	A	C	exonic	CG33296	206	68	138	93	23	70	37	1	36	45	2	43	64	9	55	68	8	60	126	18	108	86	28	58	97	35	62	75	37	38	1.22697547879481e-09	8.91116411659697
chr2L	7741949	C	T	upstream	Acp1	195	147	48	44	25	19	17	14	3	68	30	38	43	17	26	35	11	24	92	37	55	55	44	11	87	55	32	46	35	11	3.55344828248741e-09	8.449350000974
chr2L	7746751	C	T	upstream	CG7211	233	174	59	50	48	2	28	24	4	66	66	0	74	67	7	80	75	5	133	126	7	68	47	21	59	42	17	55	36	19	7.8432929751828e-11	10.1055015622271
chr2L	7765808	A	G	downstream	CG7196	173	157	16	68	68	0	29	28	1	63	63	0	74	74	0	66	66	0	91	86	5	87	63	24	61	47	14	36	27	9	9.78036200835178e-09	8.00964507002631
chr2L	7765811	G	A	downstream	CG7196	174	158	16	69	69	0	30	29	1	64	64	0	75	75	0	68	68	0	95	90	5	84	60	24	62	47	15	37	28	9	3.62820381685916e-09	8.44030832413373
chr2L	7906379	T	C	intronic	Snoo	139	103	36	78	75	3	44	40	4	45	44	1	75	75	0	66	64	2	138	134	4	88	69	19	76	47	29	53	31	22	3.56250058074564e-10	9.44824505618635
chr2L	7907211	A	C	intronic	Snoo	269	198	71	81	70	11	43	37	6	56	45	11	80	66	14	84	76	8	82	79	3	82	36	46	90	53	37	59	28	31	2.26230934022262e-10	9.64544801145018
chr2L	8013465	A	T	intronic	Tg	153	60	93	66	17	49	36	36	0	66	49	17	63	40	23	47	22	25	126	60	66	94	19	75	79	15	64	37	7	30	8.7329570182784e-12	11.0588386773396
chr2L	8150499	G	A	intronic	CG43394,CG8552	172	109	63	60	20	40	58	56	2	77	63	14	99	89	10	74	71	3	122	110	12	107	73	34	87	67	20	53	37	16	8.6456998558488e-09	8.06319984550966
chr2L	8316475	A	C	exonic	CG7806	258	146	112	72	12	60	37	11	26	70	2	68	80	6	74	75	12	63	84	4	80	81	41	40	76	28	48	71	28	43	9.3729293665312e-11	10.0281246557617
chr2L	8410868	C	G	exonic	CG13397	271	229	42	54	45	9	42	42	0	52	52	0	60	59	1	52	52	0	82	79	3	78	52	26	78	50	28	56	37	19	3.07694170014197e-10	9.51188073239944
chr2L	8470191	T	C	intronic	d	235	153	82	63	34	29	32	15	17	67	50	17	77	38	39	52	22	30	100	44	56	95	77	18	76	65	11	58	47	11	2.10584298296464e-15	14.67657401405
chr2L	8495583	G	T	exonic	Bace	262	205	57	43	24	19	39	18	21	60	42	18	70	55	15	64	41	23	98	76	22	96	95	1	94	91	3	53	53	0	1.15096785753138e-08	7.93893680451241
chr2L	8531677	C	T	intronic	CG17834	227	166	61	60	19	41	28	11	17	69	46	23	82	21	61	68	26	42	117	30	87	86	46	40	77	41	36	39	25	14	9.8461746354691e-09	8.00673246568413
chr2L	8540407	T	A	intronic	CG17834	229	128	101	60	39	21	29	16	13	55	30	25	73	37	36	70	46	24	89	49	40	79	16	63	63	8	55	36	4	32	1.37796343979826e-15	14.8607623050006
chr2L	8590432	T	A	intronic	Sema-1a	148	121	27	62	31	31	33	29	4	57	45	12	102	102	0	76	73	3	117	114	3	69	45	24	59	44	15	27	21	6	1.98936696328263e-11	10.7012850985101
chr2L	8738835	G	A	intronic	raw	167	137	30	75	70	5	26	14	12	73	39	34	80	59	21	81	50	31	113	71	42	86	77	9	52	47	5	39	39	0	5.90947920487516e-09	8.22845079127019
chr2L	8741663	C	T	intergenic	raw(dist=1003),CG12438(dist=10642)	171	57	114	65	44	21	44	17	27	64	33	31	65	26	39	64	31	33	83	34	49	73	8	65	56	11	45	46	3	43	5.69813058162277e-10	9.24426760244151
chr2L	8757282	T	A	intergenic	CG12438(dist=4073),CG9463(dist=8079)	138	126	12	78	76	2	44	34	10	48	40	8	70	54	16	60	42	18	110	77	33	104	98	6	73	70	3	54	54	0	1.20080691231391e-09	8.92052682078881
chr2L	8772420	A	T	upstream;downstream	CG9465;CG9466	154	120	34	81	80	1	46	45	1	82	43	39	81	76	5	74	64	10	95	90	5	87	60	27	96	71	25	59	40	19	9.68341127324802e-09	8.0139716224265
chr2L	8772757	G	A	upstream;downstream	CG9465;CG9466	151	109	42	69	62	7	56	50	6	62	22	40	73	64	9	60	54	6	117	109	8	84	60	24	73	53	20	54	31	23	7.84756283726772e-09	8.10526519811669
chr2L	8819942	T	C	intergenic	CG42712(dist=9910),SoxN(dist=5683)	231	51	180	60	4	56	43	4	39	59	1	58	66	1	65	62	4	58	107	1	106	82	28	54	91	25	66	58	19	39	7.16901941945429e-11	10.1445402431946
chr2L	8839606	T	A	intergenic	SoxN(dist=9936),CG32986(dist=23170)	220	144	76	69	65	4	36	10	26	63	63	0	61	50	11	58	40	18	103	73	30	78	78	0	100	93	7	60	60	0	7.97732694126284e-09	8.09814260854089
chr2L	8874594	A	G	intergenic	CG9483(dist=6908),CG42713(dist=16895)	149	120	29	68	21	47	36	32	4	76	75	1	85	85	0	61	56	5	130	116	14	83	57	26	82	58	24	53	41	12	9.96532433999482e-09	8.00150856181269
chr2L	8941275	C	A	exonic	CG9510	303	266	37	61	58	3	48	48	0	89	89	0	61	60	1	42	41	1	110	106	4	68	47	21	88	62	26	54	40	14	1.94500922565934e-09	8.71107833436735
chr2L	8944614	T	G	exonic	C1GalTA	256	205	51	62	55	7	41	41	0	66	66	0	71	70	1	77	77	0	105	101	4	61	44	17	84	62	22	74	62	12	1.1309607234853e-08	7.94655247718753
chr2L	8977332	A	G	downstream	CG13101	151	112	39	39	23	16	41	41	0	66	66	0	65	63	2	57	54	3	113	105	8	79	57	22	80	44	36	32	18	14	1.05827066119338e-10	9.97540324380394
chr2L	8982532	G	C	intronic	CG13101	214	124	90	65	61	4	40	1	39	52	37	15	68	23	45	77	25	52	125	39	86	88	51	37	61	43	18	34	26	8	7.88251327334063e-12	11.1033352892723
chr2L	9021702	T	G	intergenic	CG13102(dist=7553),CG9582(dist=2748)	160	107	53	43	40	3	20	5	15	51	31	20	54	26	28	53	27	26	90	39	51	84	65	19	67	61	6	34	26	8	4.0844889787493e-12	11.3888622714675
chr2L	9032725	A	G	intergenic	CG9582(dist=7321),CG31708(dist=18906)	128	70	58	57	34	23	30	5	25	42	9	33	71	18	53	44	6	38	97	21	76	79	32	47	82	45	37	50	27	23	8.94186779336838e-09	8.04857175551865
chr2L	9050616	G	A	intergenic	CG9582(dist=25212),CG31708(dist=1015)	179	125	54	59	15	44	40	40	0	63	63	0	88	87	1	63	56	7	90	88	2	79	53	26	62	47	15	40	26	14	6.54101268770402e-09	8.18435500845946
chr2L	9062535	C	A	intronic	CG31708	171	149	22	64	20	44	51	49	2	61	60	1	72	67	5	59	59	0	113	109	4	95	61	34	75	53	22	49	34	15	7.43306975100677e-12	11.1288317918123
chr2L	9098820	G	C	downstream	CG31609	247	178	69	66	54	12	32	27	5	63	62	1	80	78	2	65	64	1	105	105	0	66	46	20	93	70	23	56	39	17	1.65083860224377e-09	8.78229538438788
chr2L	9123097	G	T	intergenic	Or30a(dist=9812),CG32982(dist=2654)	216	195	21	67	66	1	31	31	0	68	66	2	76	76	0	71	70	1	119	114	5	109	84	25	78	57	21	52	42	10	3.75428141599194e-09	8.42547317635195
chr2L	9131116	T	C	intronic	CG32982	155	63	92	56	1	55	37	35	2	40	8	32	69	53	16	50	34	16	68	45	23	46	19	27	55	17	38	53	15	38	1.74699332960846e-11	10.7577087532425
chr2L	9245175	T	A	intronic	tai	171	141	30	45	39	6	65	65	0	75	75	0	95	95	0	77	76	1	125	125	0	107	86	21	91	65	26	50	33	17	6.21596581169109e-09	8.20649138285494
chr2L	9312940	A	G	intergenic	CG42844(dist=7933),CG17005(dist=14804)	176	108	68	77	30	47	34	33	1	63	57	6	103	102	1	67	62	5	106	101	5	103	78	25	85	50	35	47	32	15	2.10470324231756e-09	8.67680912990404
chr2L	9433694	T	C	exonic	scat	243	107	136	76	61	15	44	3	41	59	33	26	73	19	54	74	18	56	109	27	82	83	37	46	103	57	46	66	45	21	7.35950781882601e-09	8.13315122896621
chr2L	9515113	A	T	intronic	CG33298	231	193	38	71	70	1	43	37	6	85	45	40	86	81	5	80	70	10	136	119	17	82	55	27	105	78	27	72	46	26	8.24489724295415e-09	8.08381475264482
chr2L	9620002	A	T	intronic	GlcAT-S	178	145	33	62	48	14	40	40	0	60	30	30	93	92	1	65	62	3	106	105	1	93	67	26	78	61	17	40	34	6	9.92973735982278e-09	8.00306223838157
chr2L	9839844	C	T	intronic	nAcRalpha-30D	193	122	71	78	38	40	32	26	6	63	45	18	87	56	31	79	58	21	123	77	46	76	70	6	76	68	8	51	44	7	1.20508620779676e-08	7.91898188401754
chr2L	9857561	C	G	intronic	nAcRalpha-30D	180	152	28	62	45	17	16	16	0	36	28	8	67	67	0	67	66	1	88	85	3	81	62	19	50	35	15	51	32	19	1.96186075494442e-09	8.70733182035327
chr2L	10078456	A	-t	intronic	CG31714	136	85	51	74	31	43	40	17	23	51	35	16	64	23	41	52	25	27	77	33	44	32	32	0	43	43	0	33	33	0	9.30454169146228e-11	10.0313050138036
chr2L	10079559	G	T	intronic	CG31714	247	207	40	79	56	23	42	42	0	49	41	8	60	56	4	66	55	11	122	115	7	74	42	32	69	44	25	50	33	17	4.48919571919089e-12	11.3478314598887
chr2L	10131259	T	A	intronic	CG42843	131	62	69	49	39	10	25	9	16	64	48	16	76	67	9	51	38	13	107	94	13	86	45	41	36	18	18	37	21	16	2.11464633460523e-11	10.6747622560775
chr2L	10147294	T	A	intronic	CG4839	176	98	78	74	22	52	61	40	21	62	46	16	80	59	21	67	53	14	101	71	30	97	46	51	55	18	37	52	17	35	9.10455761989838e-12	11.0407411512314
chr2L	10189305	C	G	exonic	Sur	220	171	49	77	57	20	43	33	10	61	55	6	71	41	30	58	37	21	102	75	27	86	82	4	90	82	8	51	49	2	1.07887475812011e-09	8.96702896774923
chr2L	10270042	T	A	upstream;downstream	CG31873;CG4957	185	83	102	70	14	56	47	27	20	75	25	50	75	7	68	60	10	50	90	17	73	84	52	32	79	39	40	53	31	22	2.11835136353109e-17	16.6740020033471
chr2L	10270174	A	G	exonic	CG31873	297	119	178	55	8	47	45	27	18	57	20	37	107	10	97	69	8	61	123	24	99	94	58	36	88	48	40	54	34	20	3.79999837351794e-23	22.4202165892706
chr2L	10350155	T	A	intronic	CG34367	187	125	62	69	64	5	40	31	9	62	40	22	90	52	38	83	62	21	102	61	41	88	88	0	61	58	3	58	54	4	1.01468181070725e-09	8.99367012476418
chr2L	10545173	T	A	UTR5	Trim9	164	121	43	83	45	38	37	34	3	70	64	6	90	65	25	49	39	10	133	99	34	88	25	63	79	38	41	54	24	30	3.19655971343557e-10	9.49531717830243
chr2L	10717202	C	A	intergenic	Lip2(dist=11012),CG6431(dist=7072)	235	156	79	62	25	37	30	29	1	47	36	11	59	49	10	65	55	10	118	99	19	88	52	36	91	51	40	68	32	36	1.43150708124791e-11	10.844206499309
chr2L	10722753	C	A	intergenic	Lip2(dist=16563),CG6431(dist=1521)	147	56	91	78	22	56	20	15	5	38	18	20	57	38	19	52	32	20	78	50	28	79	23	56	71	16	55	50	4	46	1.05207916807871e-13	12.9779515786556
chr2L	10722774	T	A	intergenic	Lip2(dist=16584),CG6431(dist=1500)	163	55	108	72	23	49	25	19	6	41	20	21	68	49	19	57	36	21	82	61	21	88	26	62	70	18	52	49	4	45	3.19814167253728e-12	11.4951023016159
chr2L	10723076	T	A	intergenic	Lip2(dist=16886),CG6431(dist=1198)	206	144	62	76	47	29	55	20	35	50	21	29	73	27	46	64	25	39	101	29	72	82	55	27	75	41	34	44	32	12	1.09415408793543e-08	7.96092151271211
chr2L	10723144	A	C	intergenic	Lip2(dist=16954),CG6431(dist=1130)	206	186	20	77	48	29	46	45	1	42	32	10	66	61	5	74	74	0	103	99	4	74	37	37	62	44	18	48	25	23	3.19002478858111e-11	10.4962059421773
chr2L	10748658	C	T	intronic	CG17124	185	150	35	68	43	25	51	47	4	57	46	11	93	84	9	72	68	4	115	107	8	81	51	30	56	31	25	47	22	25	1.09859238921547e-16	15.9591634139922
chr2L	10845048	A	T	intronic	CG17139,CG17140	202	156	46	55	52	3	38	36	2	71	61	10	62	33	29	51	37	14	94	52	42	85	85	0	86	79	7	44	44	0	5.79682061566876e-10	9.23681013879269
chr2L	10969717	T	C	exonic	CG33129	292	158	134	67	28	39	26	17	9	62	39	23	82	24	58	82	29	53	102	30	72	94	56	38	100	64	36	51	35	16	1.04689778719151e-12	11.9800957181546
chr2L	11165999	C	T	intronic	Ca-beta	258	107	151	75	54	21	27	5	22	55	25	30	78	19	59	71	26	45	101	20	81	74	50	24	73	43	30	59	48	11	1.11580897516554e-08	7.9524101496032
chr2L	11166013	C	A	intronic	Ca-beta	261	109	152	72	46	26	26	5	21	49	17	32	83	23	60	75	20	55	107	25	82	78	52	26	69	42	27	57	30	27	7.57874030364655e-14	13.1204029743995
chr2L	11303445	C	T	intergenic	CR43409(dist=12368),CG43268(dist=4339)	131	79	52	39	16	23	22	15	7	40	10	30	52	25	27	31	11	20	59	22	37	70	49	21	63	48	15	36	30	6	2.12389334319826e-09	8.67286729626453
chr2L	11309840	A	G	intergenic	CG43268(dist=1847),CG14926(dist=32473)	143	32	111	56	32	24	20	8	12	56	10	46	77	21	56	50	9	41	105	26	79	80	55	25	71	42	29	59	40	19	4.13044699378008e-17	16.3840029467873
chr2L	11336690	A	C	intergenic	CG43268(dist=28697),CG14926(dist=5623)	110	72	38	58	27	31	27	22	5	42	41	1	52	44	8	49	41	8	92	76	16	71	14	57	42	18	24	53	20	33	2.5566839071662e-14	13.5923229621806
chr2L	11363763	C	T	intronic	salr	219	179	40	61	39	22	36	32	4	57	54	3	78	73	5	77	71	6	127	121	6	71	36	35	74	53	21	47	26	21	1.10010512185969e-11	10.9585658133306
chr2L	11385215	T	-TGGACC	intergenic	salr(dist=11578),salm(dist=49096)	202	128	74	35	35	0	33	33	0	72	60	12	55	49	6	33	33	0	75	75	0	53	38	15	76	48	28	38	24	14	5.38086318003613e-09	8.2691480506799
chr2L	11460344	T	G	intergenic	salm(dist=14741),CG43355(dist=24363)	240	187	53	61	42	19	39	33	6	39	34	5	71	68	3	79	77	2	82	76	6	66	35	31	51	26	25	41	23	18	1.38826643758615e-16	15.8575271756183
chr2L	11535700	T	C	upstream	CG43438	201	132	69	70	15	55	25	12	13	52	50	2	90	67	23	64	46	18	124	100	24	83	29	54	80	31	49	64	24	40	3.12856935573296e-18	17.5046542129165
chr2L	11871049	T	C	intronic	Pde1c	201	176	25	88	88	0	38	28	10	69	36	33	83	53	30	65	48	17	87	47	40	69	62	7	78	74	4	59	55	4	5.73905230275405e-09	8.24115981729975
chr2L	11924390	C	A	intronic	Pde1c	162	117	45	70	44	26	71	56	15	69	49	20	107	86	21	63	52	11	114	90	24	114	41	73	78	45	33	55	21	34	1.31455248292767e-10	9.88122207019598
chr2L	11924468	G	T	intronic	Pde1c	159	116	43	73	44	29	47	37	10	77	61	16	92	70	22	62	51	11	122	103	19	107	41	66	87	44	43	46	17	29	1.2461867444719e-16	15.9044168725912
chr2L	11924484	C	T	intronic	Pde1c	169	113	56	74	44	30	42	36	6	76	62	14	98	74	24	61	50	11	113	99	14	101	40	61	96	52	44	46	16	30	6.77756765724516e-10	9.16892613836989
chr2L	11924499	G	A	intronic	Pde1c	171	109	62	78	43	35	43	36	7	73	62	11	88	66	22	59	49	10	105	91	14	103	48	55	87	47	40	42	14	28	2.32993696390469e-10	9.63265582858715
chr2L	11924562	T	C	intronic	Pde1c	182	123	59	76	43	33	40	38	2	69	56	13	83	64	19	49	42	7	93	78	15	94	43	51	71	38	33	44	13	31	1.79491346158807e-11	10.7459564852811
chr2L	11924623	A	G	intronic	Pde1c	154	100	54	76	43	33	49	45	4	52	40	12	62	49	13	46	33	13	101	86	15	103	35	68	83	41	42	41	17	24	4.00376523497115e-11	10.3975313957646
chr2L	11947552	A	C	upstream;downstream	CG16964;Cry	185	88	97	79	40	39	40	30	10	70	48	22	93	66	27	73	55	18	135	85	50	127	47	80	106	40	66	51	12	39	9.92958107549557e-15	14.0030690738046
chr2L	12030955	A	C	intronic	l(2)01810	155	112	43	60	48	12	33	25	8	35	16	19	51	25	26	37	20	17	70	30	40	70	52	18	78	65	13	47	41	6	1.4738678121017e-10	9.83154146562836
chr2L	12046679	T	A	upstream;downstream	CG6770;CG6792	227	73	154	64	30	34	33	15	18	61	29	32	87	62	25	78	58	20	93	57	36	80	31	49	67	30	37	53	16	37	7.54280939967019e-10	9.1224668663948
chr2L	12156416	C	G	intronic	CG31760	157	64	93	68	32	36	37	25	12	61	58	3	72	52	20	68	49	19	100	61	39	104	41	63	75	29	46	49	22	27	6.06906080138479e-09	8.21687851161587
chr2L	12172531	A	C	UTR5	CG6583	207	106	101	73	33	40	53	7	46	65	18	47	83	18	65	77	15	62	104	23	81	90	42	48	82	41	41	57	31	26	7.69516565390771e-11	10.1137820266702
chr2L	12331765	T	C	intergenic	aret(dist=18970),CG31862(dist=7105)	133	85	48	50	35	15	15	3	12	39	3	36	47	15	32	33	7	26	74	18	56	68	45	23	48	23	25	28	18	10	9.69375691332292e-09	8.01350787511524
chr2L	12388728	G	A	intronic	bru-2	165	85	80	79	21	58	49	36	13	64	54	10	65	54	11	98	78	20	115	89	26	90	40	50	76	34	42	32	5	27	2.92675900834588e-13	12.5336130362455
chr2L	12400034	A	G	exonic	Pkd2	244	85	159	67	17	50	38	11	27	51	31	20	65	35	30	67	25	42	96	43	53	82	16	66	82	16	66	43	7	36	1.16050920142886e-08	7.9353514117665
chr2L	12506215	G	T	intronic	bun	184	96	88	81	41	40	42	11	31	83	21	62	92	35	57	66	26	40	97	30	67	77	48	29	79	51	28	37	24	13	6.64865414627433e-09	8.17726625785493
chr2L	12606344	G	A	intronic	nub	134	79	55	59	56	3	28	3	25	47	35	12	63	16	47	41	9	32	62	24	38	59	44	15	54	34	20	24	16	8	2.78815774731788e-10	9.55468265853256
chr2L	12614617	A	G	intronic	nub,ref2	166	119	47	69	28	41	53	39	14	57	51	6	62	41	21	62	41	21	102	78	24	67	24	43	59	28	31	42	18	24	1.16771872011318e-08	7.93266175740707
chr2L	12671133	A	T	intronic	pdm2	189	78	111	69	28	41	44	24	20	65	5	60	72	9	63	67	14	53	102	13	89	88	46	42	82	32	50	36	16	20	2.57085476383171e-11	10.5899224574093
chr2L	12671174	A	C	intronic	pdm2	138	65	73	69	36	33	32	18	14	46	6	40	58	12	46	58	15	43	80	10	70	84	48	36	72	37	35	39	24	15	3.19195886480692e-13	12.4959427140953
chr2L	12671186	A	G	intronic	pdm2	149	80	69	60	39	21	25	14	11	44	8	36	48	11	37	56	15	41	71	10	61	72	45	27	74	35	39	42	28	14	9.4538267918927e-09	8.02439235887828
chr2L	12728460	t	G	intronic	MRP	163	118	45	58	23	35	38	30	8	58	46	12	64	52	12	62	49	13	103	87	16	67	29	38	73	42	31	25	10	15	1.91466424796139e-11	10.7179073721089
chr2L	12728705	G	A	exonic	MRP	219	120	99	75	6	69	23	12	11	57	35	22	60	38	22	78	55	23	98	75	23	88	35	53	85	24	61	62	20	42	1.86467857619199e-15	14.7293960188776
chr2L	12829525	G	A	intergenic	kek1(dist=6738),ACXC(dist=83005)	214	186	28	60	58	2	43	38	5	56	52	4	73	53	20	65	46	19	106	71	35	89	89	0	93	83	10	54	53	1	1.42738205639987e-10	9.8454597670547
chr2L	12876192	T	C	intergenic	kek1(dist=53405),ACXC(dist=36338)	198	90	108	68	49	19	37	7	30	64	3	61	42	13	29	49	16	33	79	13	66	66	37	29	75	41	34	40	26	14	3.33635173247756e-09	8.47672817043785
chr2L	12887050	C	A	intergenic	kek1(dist=64263),ACXC(dist=25480)	163	95	68	62	55	7	40	27	13	50	47	3	56	37	19	45	23	22	76	42	34	79	74	5	56	50	6	44	38	6	5.4557922981777e-11	10.2631421716126
chr2L	12892309	A	G	intergenic	kek1(dist=69522),ACXC(dist=20221)	189	93	96	57	41	16	35	8	27	46	13	33	70	26	44	57	20	37	91	26	65	66	45	21	92	67	25	59	42	17	1.25765608933715e-14	13.9004381020725
chr2L	12908642	A	C	intergenic	kek1(dist=85855),ACXC(dist=3888)	175	85	90	91	75	16	57	21	36	64	18	46	84	26	58	72	20	52	128	51	77	75	48	27	78	47	31	48	37	11	4.746130730479e-10	9.32366030346724
chr2L	12908675	A	C	intergenic	kek1(dist=85888),ACXC(dist=3855)	159	73	86	85	67	18	41	14	27	68	20	48	85	23	62	64	15	49	112	47	65	75	49	26	72	46	26	47	35	12	1.18324188234502e-08	7.92692646633587
chr2L	12909793	G	A	intergenic	kek1(dist=87006),ACXC(dist=2737)	139	59	80	81	43	38	57	10	47	69	21	48	69	28	41	55	13	42	87	28	59	82	56	26	71	46	25	54	41	13	3.85101730916042e-13	12.4144245293503
chr2L	12917285	G	A	exonic	ACXB	142	60	82	67	47	20	42	11	31	47	23	24	73	26	47	65	26	39	105	32	73	82	54	28	57	31	26	48	37	11	2.39129365353639e-09	8.62136708876102
chr2L	12918510	T	C	exonic	ACXB	244	133	111	71	34	37	37	18	19	63	48	15	55	38	17	58	38	20	116	94	22	87	40	47	81	32	49	50	17	33	3.008760093798e-09	8.52161243974195
chr2L	12919744	G	A	intronic	ACXB	171	126	45	69	29	40	46	42	4	61	56	5	80	63	17	71	61	10	108	85	23	93	54	39	63	33	30	41	16	25	2.9313096268848e-10	9.53293830570164
chr2L	12922108	T	C	exonic	ACXA	259	165	94	77	32	45	73	64	9	75	59	16	68	53	15	62	49	13	111	91	20	100	51	49	86	31	55	53	17	36	3.37903580022605e-13	12.4712072069353
chr2L	12922258	G	C	exonic	ACXA	253	147	106	50	18	32	28	26	2	53	33	20	92	63	29	83	58	25	111	79	32	98	37	61	73	29	44	67	13	54	2.02066587377667e-13	12.694505493101
chr2L	12923960	T	C	exonic	ACXA	233	101	132	68	48	20	30	12	18	67	10	57	66	22	44	55	15	40	89	23	66	75	45	30	78	49	29	60	38	22	1.44037242199306e-11	10.8415252024152
chr2L	12925608	G	T	upstream;downstream	ACXE;ACXA	144	71	73	67	55	12	49	16	33	62	12	50	89	18	71	69	14	55	95	14	81	82	44	38	63	41	22	44	30	14	1.29481497787126e-18	17.8877922855058
chr2L	12925754	T	G	exonic	ACXE	194	89	105	72	55	17	39	14	25	62	12	50	78	16	62	68	16	52	119	18	101	78	50	28	77	52	25	56	46	10	2.0859149512279e-21	20.6807034029878
chr2L	12925832	T	C	exonic	ACXE	197	85	112	72	57	15	28	6	22	62	15	47	89	20	69	58	16	42	92	15	77	83	58	25	92	62	30	33	30	3	1.17546186834714e-17	16.9297914547015
chr2L	12926503	T	C	exonic	ACXE	193	116	77	67	59	8	24	13	11	58	33	25	53	28	25	57	23	34	69	29	40	71	53	18	88	62	26	71	56	15	2.04365890866258e-09	8.68959158722956
chr2L	12926512	A	T	exonic	ACXE	188	108	80	72	65	7	27	15	12	62	32	30	55	27	28	52	24	28	68	28	40	67	49	18	88	61	27	69	58	11	2.31841306203193e-09	8.63480918503353
chr2L	12926710	A	C	exonic	ACXE	290	134	156	56	50	6	34	10	24	60	18	42	76	24	52	85	25	60	100	22	78	82	47	35	106	77	29	61	46	15	4.69247557229575e-13	12.3285979795153
chr2L	12927231	C	A	intronic	ACXE	159	88	71	75	63	12	41	18	23	76	38	38	76	44	32	50	20	30	119	54	65	86	68	18	79	57	22	45	36	9	1.88135122238581e-09	8.72553012007684
chr2L	12928034	T	C	exonic	ACXE	190	55	135	49	34	15	42	3	39	68	16	52	61	8	53	56	9	47	103	9	94	101	45	56	84	39	45	39	22	17	1.71795246277806e-14	13.7649888576403
chr2L	12949970	G	A	intergenic	ACXE(dist=20215),CG16800(dist=16779)	213	116	97	67	49	18	38	9	29	61	10	51	77	34	43	61	20	41	103	50	53	84	61	23	75	61	14	54	43	11	7.41732357876164e-13	12.1297527745941
chr2L	12988532	G	A	intergenic	Vha68-3(dist=7231),CG12404(dist=5217)	202	163	39	84	80	4	49	46	3	52	33	19	70	52	18	62	45	17	88	66	22	85	84	1	90	85	5	52	52	0	6.38159381910762e-09	8.19507084159252
chr2L	13074679	A	G	intergenic	CG9932(dist=14564),CG5142(dist=32192)	178	60	118	72	18	54	36	14	22	49	4	45	63	2	61	67	2	65	109	5	104	74	18	56	90	23	67	49	16	33	2.18568143465569e-09	8.66041313664665
chr2L	13151477	G	C	intergenic	CG16978(dist=7855),Pk34A(dist=7333)	172	119	53	63	24	39	23	21	2	76	58	18	62	46	16	59	46	13	80	65	15	76	42	34	76	40	36	47	17	30	7.45842091707406e-09	8.12735311081055
chr2L	13189517	C	G	exonic	CG16974	241	109	132	59	9	50	35	26	9	54	39	15	77	53	24	68	45	23	111	67	44	97	34	63	83	35	48	60	21	39	3.10245088991016e-09	8.50829508441741
chr2L	13189814	G	A	intronic	CG16974	162	92	70	76	21	55	42	42	0	50	38	12	64	52	12	66	56	10	87	65	22	69	32	37	79	35	44	47	29	18	3.44056296173443e-10	9.46337049022752
chr2L	13192872	C	T	UTR5	Edem2	214	143	71	46	30	16	39	39	0	52	30	22	64	64	0	53	51	2	96	90	6	68	48	20	96	72	24	53	38	15	9.6759734200679e-09	8.01430533331695
chr2L	13192997	T	A	exonic	Edem2	250	168	82	66	47	19	31	31	0	72	47	25	65	64	1	62	61	1	123	117	6	76	57	19	99	67	32	53	37	16	6.41717197718564e-11	10.1926563216653
chr2L	13231869	G	A	upstream	Prosalpha6T	151	101	50	83	73	10	30	9	21	52	34	18	66	30	36	60	21	39	98	42	56	89	60	29	67	49	18	47	36	11	1.02991891458529e-09	8.98719696591072
chr2L	13239854	T	C	upstream;downstream	CG5945;CG5867	203	56	147	78	52	26	28	8	20	68	21	47	68	16	52	80	16	64	99	21	78	99	51	48	80	40	40	49	17	32	5.09132810079509e-09	8.29316891479268
chr2L	13239890	G	A	upstream;downstream	CG5945;CG5867	231	59	172	73	48	25	36	6	30	70	28	42	82	22	60	71	16	55	100	16	84	82	44	38	80	38	42	44	18	26	1.84958318175417e-09	8.73292613227804
chr2L	13240607	G	T	exonic	CG5945	266	206	60	56	52	4	36	11	25	63	25	38	68	31	37	60	28	32	106	47	59	101	68	33	93	69	24	52	43	9	9.4816054487945e-10	9.02311812062395
chr2L	13248712	A	T	intronic	CG16820	155	99	56	65	52	13	42	15	27	52	9	43	96	23	73	71	14	57	87	25	62	93	66	27	82	50	32	39	32	7	3.57505703205045e-19	18.4467170256091
chr2L	13248827	G	A	intronic	CG16820	143	92	51	69	55	14	23	14	9	34	13	21	52	25	27	45	20	25	51	15	36	73	53	20	82	64	18	26	20	6	2.91219641361266e-10	9.53577933730148
chr2L	13250645	A	C	upstream;downstream	CG31728;CG16820	214	136	78	70	27	43	38	31	7	80	51	29	79	57	22	77	67	10	96	77	19	81	42	39	67	32	35	59	35	24	2.68860557844968e-09	8.57047290460705
chr2L	13250680	T	A	upstream;downstream	CG31728;CG16820	209	134	75	69	30	39	39	33	6	73	53	20	75	54	21	79	68	11	107	91	16	70	36	34	65	30	35	55	29	26	6.90222880555527e-12	11.1610106481533
chr2L	13288637	C	T	intronic	CG6116	221	146	75	78	63	15	29	12	17	62	28	34	74	23	51	72	22	50	111	45	66	87	57	30	91	60	31	69	58	11	2.35669233817449e-09	8.62769711011648
chr2L	13477235	G	T	intronic	CG42784	252	100	152	60	35	25	47	9	38	54	16	38	73	23	50	67	10	57	70	18	52	84	45	39	77	43	34	77	37	40	2.12724456225787e-09	8.67218257782956
chr2L	14068919	C	T	exonic	nAcRalpha-34E	145	74	71	66	24	42	44	1	43	71	17	54	84	16	68	72	6	66	112	16	96	86	31	55	74	31	43	69	27	42	1.16743157098327e-09	8.93276856619253
chr2L	14135638	A	T	intronic	CG17341	224	189	35	63	43	20	45	37	8	50	50	0	73	73	0	66	62	4	111	110	1	93	72	21	96	70	26	46	37	9	7.43196925588031e-09	8.12889609557377
chr2L	14135642	A	C	intronic	CG17341	227	190	37	61	42	19	45	37	8	48	48	0	76	76	0	67	63	4	109	108	1	95	74	21	96	71	25	46	36	10	7.67168320709731e-09	8.11510933913381
chr2L	14204684	C	A	intronic	smi35A	199	96	103	61	36	25	35	5	30	39	10	29	80	24	56	51	7	44	105	30	75	97	64	33	72	42	30	44	32	12	8.13127642946891e-16	15.0898412744843
chr2L	14369190	T	+g	intergenic	spel1(dist=3491),ppk(dist=9028)	131	107	24	71	54	17	27	27	0	57	44	13	83	83	0	37	37	0	56	56	0	83	46	37	31	19	12	35	10	25	3.3135607407133e-09	8.47970506396987
chr2L	14398735	T	C	intronic	elB	229	138	91	64	28	36	51	9	42	44	18	26	73	31	42	60	24	36	88	32	56	90	69	21	83	61	22	57	34	23	2.17846062332009e-11	10.6618502857302
chr2L	14410294	A	G	upstream	elB	197	119	78	59	39	20	41	39	2	57	35	22	54	44	10	62	43	19	117	89	28	86	43	43	69	34	35	46	15	31	4.51182562380464e-10	9.34564769361754
chr2L	14457403	T	C	intergenic	CG15283(dist=6481),noc(dist=33459)	186	175	11	71	54	17	42	41	1	48	44	4	83	60	23	69	51	18	108	81	27	105	101	4	78	74	4	61	61	0	1.36517895831864e-09	8.86481041417931
chr2L	15047112	G	T	exonic	ck	240	177	63	73	70	3	39	17	22	91	45	46	72	31	41	48	27	21	108	49	59	76	53	23	74	62	12	50	35	15	8.5428811795113e-09	8.06839563407265
chr2L	15136562	C	T	intergenic	stc(dist=18492),CG4168(dist=25558)	173	140	33	104	84	20	46	46	0	56	51	5	83	83	0	47	43	4	126	122	4	103	72	31	89	58	31	53	44	9	8.20432069710501e-09	8.08595737191887
chr2L	15136568	G	T	intergenic	stc(dist=18498),CG4168(dist=25552)	175	140	35	100	79	21	47	47	0	54	49	5	87	87	0	46	43	3	124	120	4	104	72	32	89	58	31	58	48	10	2.61585687876495e-09	8.58238602122812
chr2L	15153758	T	G	intergenic	stc(dist=35688),CG4168(dist=8362)	165	132	33	72	44	28	32	22	10	59	51	8	76	75	1	67	65	2	117	117	0	83	55	28	83	66	17	41	29	12	4.02756759603745e-09	8.39495716193551
chr2L	15217526	T	C	intergenic	CG43230(dist=1366),ZnT35C(dist=11202)	153	116	37	75	69	6	33	13	20	66	40	26	77	34	43	76	34	42	98	53	45	83	59	24	86	66	20	54	45	9	8.66722592650772e-10	9.06211988263808
chr2L	15295858	C	T	intergenic	ms(2)35Ci(dist=2084),CG15262(dist=1950)	228	139	89	88	27	61	33	19	14	59	50	9	84	63	21	70	48	22	105	85	20	62	32	30	102	46	56	70	38	32	3.53420000467621e-09	8.45170887688092
chr2L	15436460	T	-a	intergenic	CG4161(dist=1211),sna(dist=40133)	156	61	95	48	11	37	15	15	0	15	15	0	73	34	39	50	15	35	76	18	58	36	36	0	23	23	0	39	36	3	4.69853682424543e-11	10.3280373650619
chr2L	15487801	A	-ttgc	intergenic	Tim17b2(dist=2311),lace(dist=11309)	129	129	0	62	54	8	34	31	3	37	37	0	47	34	13	30	18	12	59	37	22	85	79	6	50	50	0	32	32	0	5.1877767772107e-09	8.28501871927094
chr2L	15519474	A	G	intergenic	lace(dist=14456),CG42448(dist=28045)	193	108	85	70	23	47	47	36	11	53	36	17	87	61	26	75	53	22	99	77	22	103	40	63	60	23	37	51	11	40	2.71105422230368e-16	15.5668617962477
chr2L	15648234	A	G	exonic	CG4587	223	181	42	77	52	25	37	36	1	55	46	9	98	98	0	70	68	2	118	115	3	127	90	37	85	71	14	59	41	18	2.86303808239774e-09	8.54317287521794
chr2L	15872914	A	T	intergenic	CG42792(dist=7491),CG7653(dist=4141)	204	86	118	78	28	50	39	23	16	81	35	46	101	54	47	73	45	28	106	64	42	88	32	56	81	23	58	28	5	23	3.9441887310459e-09	8.40404231206482
chr2L	15996961	C	T	intergenic	CR43412(dist=7004),beat-Ic(dist=3576)	164	101	63	75	65	10	40	5	35	58	23	35	80	27	53	65	31	34	122	42	80	72	50	22	63	43	20	41	25	16	2.11209355349226e-09	8.67528684898595
chr2L	16040036	T	A	UTR3	beat-Ic	149	36	113	57	23	34	41	1	40	69	22	47	92	19	73	55	18	37	96	18	78	99	52	47	75	38	37	35	12	23	1.0669450975586e-08	7.97185792775529
chr2L	16050992	G	A	intronic	beat-Ia	169	82	87	65	45	20	36	30	6	74	53	21	87	73	14	82	68	14	116	104	12	77	48	29	71	44	27	43	27	16	7.49963733012736e-09	8.12495973785266
chr2L	16189902	G	A	UTR3	Ca-alpha1D	151	84	67	58	40	18	41	41	0	57	34	23	74	58	16	63	53	10	100	78	22	77	26	51	67	33	34	50	12	38	1.72143734386194e-12	11.7641087799359
chr2L	16200481	G	A	intergenic	Ca-alpha1D(dist=10395),CG31819(dist=10978)	185	150	35	63	53	10	31	12	19	44	26	18	94	61	33	54	38	16	96	67	29	87	78	9	107	93	14	49	48	1	1.15417764832345e-08	7.93772734044477
chr2L	16241630	T	C	upstream;downstream	CG42818;CG42817	153	100	53	69	39	30	43	43	0	79	48	31	52	46	6	54	50	4	93	79	14	69	42	27	52	25	27	26	18	8	1.12008137748949e-09	8.95075042330236
chr2L	16241641	T	C	upstream;downstream	CG42818;CG42817	149	88	61	75	41	34	44	44	0	78	46	32	52	48	4	62	58	4	92	79	13	68	37	31	52	23	29	24	16	8	3.88838961069181e-13	12.4102302259227
chr2L	16293014	C	G	upstream	CG13258	244	98	146	48	10	38	32	23	9	64	28	36	61	30	31	66	35	31	79	51	28	87	22	65	98	13	85	59	11	48	2.21576741063518e-11	10.6544758294938
chr2L	16320286	C	T	intronic	cact	188	112	76	82	43	39	57	32	25	63	35	28	86	29	57	54	19	35	85	16	69	89	50	39	75	44	31	52	32	20	2.8650097887573e-09	8.54287388985854
chr2L	16371909	T	C	intergenic	jhamt(dist=4932),CG5888(dist=28260)	186	123	63	73	51	22	43	42	1	68	50	18	81	75	6	63	51	12	103	86	17	91	58	33	69	41	28	44	26	18	7.49029276278483e-09	8.12550120729691
chr2L	16397929	T	C	intergenic	jhamt(dist=30952),CG5888(dist=2240)	188	152	36	50	36	14	43	42	1	65	44	21	60	56	4	50	50	0	86	76	10	84	61	23	70	44	26	38	23	15	7.21113180037634e-09	8.14199656661449
chr2L	16451422	C	T	exonic	Idgf3	262	57	205	75	12	63	39	10	29	83	19	64	91	44	47	71	36	35	115	55	60	77	13	64	80	12	68	63	7	56	2.62278113631093e-14	13.5812379485474
chr2L	16462597	A	C	intergenic	Idgf3(dist=9421),dac(dist=3915)	224	93	131	40	33	7	48	14	34	75	26	49	73	20	53	71	17	54	109	39	70	99	62	37	78	44	34	63	42	21	4.52390178684192e-12	11.3444868321055
chr2L	16479396	T	C	intronic	dac	192	139	53	56	38	18	40	40	0	47	36	11	86	84	2	65	61	4	88	80	8	67	49	18	58	38	20	42	29	13	1.36058203147753e-09	8.86627526884634
chr2L	16479399	C	G	intronic	dac	191	149	42	56	38	18	40	40	0	46	37	9	86	84	2	63	61	2	86	77	9	68	49	19	55	34	21	40	29	11	1.82373065093963e-09	8.73903930276661
chr2L	16550871	A	C	intronic	CG42389	191	112	79	58	26	32	41	41	0	85	44	41	87	73	14	72	57	15	106	93	13	77	41	36	64	23	41	40	14	26	2.17472603992074e-13	12.6625954453045
chr2L	16553390	C	T	intronic	CG42389	198	179	19	77	50	27	37	37	0	79	53	26	92	92	0	76	69	7	119	110	9	109	77	32	86	60	26	46	37	9	3.14826584842511e-10	9.50192860171667
chr2L	16561818	C	T	intronic	CG42389	157	89	68	91	42	49	69	26	43	65	26	39	97	40	57	75	24	51	122	37	85	91	54	37	95	68	27	60	35	25	1.71212363611931e-09	8.76646487719062
chr2L	16612514	C	A	intronic	CG42389	198	137	61	71	67	4	47	24	23	71	30	41	61	26	35	60	29	31	104	43	61	88	62	26	90	79	11	67	57	10	6.15860336974479e-10	9.21051776471603
chr2L	16653016	T	A	intronic	CG42389	187	133	54	74	32	42	22	1	21	53	24	29	53	9	44	63	6	57	114	17	97	63	20	43	91	42	49	79	40	39	5.58674866174156e-10	9.25284086636563
chr2L	16679261	t	A	UTR3	her	244	134	110	74	28	46	43	35	8	53	46	7	72	63	9	75	69	6	99	93	6	81	53	28	70	54	16	54	34	20	1.18588487690871e-08	7.925957469277
chr2L	17018849	T	A	intergenic	CG6304(dist=5795),CG15136(dist=28312)	137	83	54	74	50	24	20	17	3	31	16	15	63	62	1	45	40	5	74	71	3	72	51	21	60	35	25	34	22	12	7.06617406853025e-10	9.15081566833465
chr2L	17036760	C	-A	intergenic	CG6304(dist=23706),CG15136(dist=10401)	149	116	33	60	37	23	15	15	0	43	32	11	31	31	0	42	42	0	67	67	0	63	26	37	77	44	33	47	18	29	2.54149912237592e-10	9.59491003593073
chr2L	17069447	A	T	intergenic	CG15136(dist=21379),CG12620(dist=18194)	116	49	67	51	46	5	22	8	14	45	28	17	56	39	17	50	40	10	73	56	17	57	21	36	51	21	30	26	15	11	7.79789463286441e-09	8.10802263740588
chr2L	17159755	A	T	intronic	beat-IIIa	192	70	122	64	31	33	32	9	23	44	12	32	51	4	47	67	4	63	95	11	84	72	27	45	63	29	34	54	20	34	9.04343553799255e-12	11.0436665527382
chr2L	17174020	T	C	UTR3	CG34169	199	72	127	66	15	51	39	23	16	39	18	21	69	64	5	50	36	14	90	75	15	76	41	35	65	30	35	47	24	23	8.02770464845675e-09	8.09540861424946
chr2L	17174084	A	G	UTR3	CG34169	173	61	112	58	13	45	45	32	13	37	11	26	74	57	17	50	35	15	88	72	16	81	32	49	73	26	47	49	23	26	5.52718479730802e-14	13.2574960148629
chr2L	17174101	G	A	UTR3	CG34169	170	67	103	63	14	49	42	30	12	36	12	24	69	47	22	49	34	15	88	72	16	93	37	56	72	29	43	45	21	24	3.40585566307126e-11	10.4677737609712
chr2L	17216393	T	A	intronic	beat-IIIc	179	53	126	68	29	39	50	9	41	51	21	30	73	6	67	58	6	52	82	10	72	71	24	47	62	21	41	62	25	37	4.79795598265233e-09	8.31894374064891
chr2L	17314874	G	A	intergenic	CG34170(dist=3054),CR43239(dist=39029)	157	74	83	70	26	44	44	35	9	59	39	20	91	78	13	59	50	9	96	74	22	75	41	34	41	15	26	51	17	34	5.14026498662375e-10	9.28901449204322
chr2L	17314934	A	G	intergenic	CG34170(dist=3114),CR43239(dist=38969)	148	73	75	57	18	39	46	34	12	58	33	25	71	59	12	64	54	10	90	75	15	67	40	27	58	24	34	43	22	21	2.78011952588601e-11	10.5559365320255
chr2L	17316297	T	G	intergenic	CG34170(dist=4477),CR43239(dist=37606)	159	96	63	56	28	28	29	20	9	60	44	16	69	65	4	48	48	0	94	86	8	57	41	16	48	26	22	34	17	17	1.27166072845877e-09	8.89562874042636
chr2L	17345679	G	A	intergenic	CG34170(dist=33859),CR43239(dist=8224)	208	155	53	62	38	24	42	37	5	66	56	10	69	32	37	85	43	42	99	40	59	82	65	17	85	62	23	49	32	17	1.37954630983493e-09	8.86026371615747
chr2L	17345706	G	C	intergenic	CG34170(dist=33886),CR43239(dist=8197)	200	126	74	62	39	23	41	37	4	53	47	6	56	23	33	81	35	46	90	38	52	82	63	19	74	60	14	44	27	17	2.6439661656511e-11	10.5777441067375
chr2L	17372071	T	C	intronic	Lrch	167	104	63	68	34	34	39	24	15	82	49	33	85	35	50	71	27	44	93	39	54	86	72	14	78	51	27	55	37	18	4.77366504213861e-09	8.32114805777468
chr2L	17375320	C	G	intronic	Lrch	141	76	65	69	42	27	38	22	16	50	16	34	102	46	56	70	31	39	97	44	53	98	76	22	70	47	23	54	44	10	3.4107871174358e-11	10.4671453860186
chr2L	17419449	A	G	intronic	Dif	142	56	86	47	12	35	21	7	14	56	42	14	67	11	56	48	17	31	107	25	82	70	40	30	85	45	40	56	31	25	8.85857384013904e-11	10.0526361904394
chr2L	17429505	T	C	intronic	Dif	186	64	122	71	38	33	45	17	28	50	15	35	80	42	38	70	50	20	104	61	43	65	16	49	67	11	56	41	9	32	4.53568583914103e-12	11.3433570341532
chr2L	17429544	G	A	intronic	Dif	200	62	138	72	41	31	47	11	36	65	18	47	80	43	37	66	44	22	100	63	37	76	16	60	68	11	57	39	6	33	3.39392203547693e-17	16.4692981384329
chr2L	17429550	C	A	intronic	Dif	201	67	134	73	43	30	47	11	36	68	19	49	79	44	35	68	46	22	100	62	38	80	16	64	65	10	55	42	7	35	4.73479910254292e-18	17.3246984433783
chr2L	17444233	T	C	intronic	dl	194	73	121	51	38	13	30	14	16	57	31	26	52	5	47	65	4	61	80	2	78	46	24	22	53	28	25	28	8	20	1.93360834039003e-11	10.7136314893187
chr2L	17524798	A	G	exonic	Dhc36C	211	113	98	57	16	41	46	29	17	65	61	4	87	31	56	75	19	56	125	24	101	85	56	29	75	54	21	44	23	21	5.89411352273195e-09	8.22958150373868
chr2L	17541712	G	A	upstream	CR43304	205	139	66	64	22	42	32	14	18	68	25	43	99	93	6	63	60	3	101	94	7	101	73	28	88	51	37	40	31	9	2.8967843865171e-09	8.53808382900427
chr2L	17546309	G	T	intergenic	CR43304(dist=3926),CG7094(dist=8044)	173	123	50	58	18	40	49	46	3	49	40	9	79	79	0	62	62	0	138	136	2	92	73	19	88	56	32	41	22	19	5.27308664686771e-09	8.2779350923235
chr2L	17582275	A	G	intergenic	mir-287(dist=7573),Oli(dist=7132)	212	184	28	69	49	20	27	13	14	54	53	1	63	36	27	60	24	36	93	49	44	81	71	10	87	78	9	52	39	13	7.76174994950779e-10	9.11004035248729
chr2L	17754254	T	C	intergenic	CadN(dist=1908),CadN2(dist=33024)	153	68	85	59	22	37	45	24	21	32	17	15	53	45	8	49	39	10	81	68	13	61	32	29	57	31	26	55	29	26	4.32432651086556e-09	8.36408152181548
chr2L	17813607	T	A	intronic	CadN2	183	126	57	45	34	11	29	19	10	60	60	0	74	69	5	41	39	2	100	96	4	60	41	19	58	45	13	45	29	16	7.44967039206928e-09	8.1278629420265
chr2L	17896790	A	T	intergenic	CR43420(dist=2056),CG43271(dist=17718)	221	125	96	55	29	26	44	41	3	41	19	22	57	55	2	49	48	1	58	50	8	61	39	22	48	28	20	49	24	25	9.95711451001286e-10	9.00186649831707
chr2L	17920600	G	C	intergenic	CR43274(dist=1469),btv(dist=42135)	166	133	33	85	64	21	45	45	0	64	56	8	63	63	0	48	48	0	87	84	3	94	70	24	73	53	20	51	34	17	1.24152939469263e-08	7.90604299354665
chr2L	18207633	T	A	intronic	CG42750	199	131	68	80	54	26	44	34	10	51	29	22	71	64	7	64	62	2	100	89	11	102	71	31	61	45	16	53	32	21	7.06712724142271e-09	8.15075708927814
chr2L	18207860	A	G	intronic	CG42750	175	137	38	79	58	21	50	43	7	71	46	25	86	82	4	67	66	1	95	87	8	77	51	26	79	60	19	72	47	25	6.98505486666056e-11	10.155830178212
chr2L	18217562	A	T	intronic	CG42750	138	82	56	54	41	13	20	8	12	54	41	13	48	4	44	36	3	33	59	8	51	55	28	27	51	29	22	32	20	12	1.63735282183801e-13	12.7858577273889
chr2L	18226041	A	-t	intronic	CG42750	214	123	91	45	45	0	32	20	12	70	27	43	89	11	78	64	28	36	96	31	65	35	35	0	46	46	0	22	22	0	3.98634344392396e-09	8.39942528732756
chr2L	18226589	G	A	intronic	CG42750	235	91	144	87	44	43	33	22	11	72	37	35	83	7	76	77	11	66	103	16	87	85	28	57	60	32	28	70	33	37	3.82926634807594e-09	8.41688442485715
chr2L	18227887	A	C	intronic	CG42750	165	65	100	50	31	19	35	12	23	61	26	35	60	6	54	62	7	55	86	8	78	47	17	30	61	33	28	26	11	15	3.30866478592274e-12	11.4803472307242
chr2L	18227888	C	G	intronic	CG42750	165	67	98	50	31	19	34	12	22	62	28	34	62	6	56	62	8	54	88	10	78	47	18	29	61	33	28	28	12	16	4.95481216202873e-12	11.3049728050618
chr2L	18227892	C	G	intronic	CG42750	174	61	113	52	32	20	38	10	28	58	27	31	62	3	59	63	7	56	92	10	82	52	19	33	59	32	27	29	11	18	3.79399797727178e-11	10.4209029049866
chr2L	18230886	C	G	intronic	CG42750	218	99	119	50	24	26	23	9	14	57	29	28	55	5	50	54	5	49	92	4	88	64	23	41	82	41	41	47	27	20	1.26971728078388e-12	11.8962929696457
chr2L	18238625	A	G	intronic	CG42750	207	108	99	85	54	31	51	25	26	42	22	20	76	7	69	68	12	56	121	7	114	74	29	45	72	42	30	37	16	21	5.70773550420756e-09	8.24353616024636
chr2L	18238831	C	A	intronic	CG42750	164	86	78	63	54	9	42	18	24	44	25	19	86	15	71	63	10	53	105	25	80	61	34	27	62	42	20	41	18	23	2.02043716788567e-11	10.6945546508214
chr2L	18238832	C	T	intronic	CG42750	163	85	78	61	52	9	42	19	23	44	25	19	86	17	69	63	10	53	104	25	79	62	34	28	63	43	20	40	17	23	3.93509530946147e-10	9.4050447444048
chr2L	18331155	C	T	intronic	Fas3	191	136	55	84	47	37	39	39	0	80	57	23	83	82	1	68	65	3	113	108	5	83	63	20	66	49	17	36	25	11	1.31068111394033e-09	8.8825029584258
chr2L	18333246	A	T	intronic	Fas3	226	184	42	67	51	16	43	43	0	70	55	15	78	78	0	71	71	0	125	122	3	76	57	19	84	70	14	51	37	14	1.15534253935374e-08	7.93728923577517
chr2L	18341421	A	C	intronic	Fas3	223	119	104	62	33	29	41	17	24	52	12	40	75	63	12	57	47	10	86	77	9	69	43	26	69	41	28	53	23	30	1.61961187881472e-09	8.79058904662037
chr2L	18347439	C	T	intronic	Fas3	175	89	86	58	46	12	45	21	24	62	38	24	99	19	80	54	14	40	108	16	92	94	40	54	67	26	41	59	33	26	3.20525385028394e-09	8.49413756944882
chr2L	18359189	C	T	intronic	Fas3	183	145	38	81	63	18	41	41	0	69	64	5	90	90	0	100	91	9	93	83	10	76	50	26	78	53	25	53	31	22	5.75380132614286e-13	12.2400451380052
chr2L	18417366	C	G	intergenic	Fas3(dist=23925),RpS26(dist=25132)	150	116	34	75	48	27	53	53	0	71	54	17	76	76	0	74	72	2	117	111	6	91	65	26	82	66	16	46	36	10	4.72428749329469e-09	8.32566368155972
chr2L	18424095	A	G	intergenic	Fas3(dist=30654),RpS26(dist=18403)	224	183	41	69	45	24	39	35	4	71	55	16	81	73	8	76	67	9	117	110	7	80	53	27	64	43	21	42	30	12	1.52822470678973e-09	8.81581278336252
chr2L	18463639	T	G	ncRNA_intronic	CR43344	188	127	61	71	42	29	33	32	1	79	68	11	81	79	2	53	50	3	109	104	5	96	73	23	68	50	18	26	15	11	1.88436913571683e-09	8.72483401773122
chr2L	18547054	T	A	intronic	Pde11	192	149	43	64	24	40	44	41	3	73	57	16	82	80	2	67	58	9	116	103	13	83	54	29	78	48	30	55	40	15	1.32800895241644e-10	9.87679899727828
chr2L	18569959	A	G	intronic	Pde11	230	142	88	63	33	30	36	25	11	69	68	1	76	70	6	71	67	4	87	74	13	89	59	30	70	41	29	44	24	20	1.76600805998833e-11	10.7530073186517
chr2L	18593381	G	A	exonic	CG15160	193	141	52	67	49	18	51	41	10	71	61	10	94	57	37	71	38	33	107	72	35	76	68	8	86	77	9	59	57	2	3.60534421091482e-12	11.4430532658226
chr2L	18599434	C	T	downstream	CG10413	235	198	37	73	47	26	35	31	4	49	49	0	53	31	22	73	45	28	100	44	56	100	96	4	94	84	10	73	73	0	2.01193090115681e-11	10.6963869390046
chr2L	18599626	A	G	downstream	CG10413	149	143	6	72	55	17	42	30	12	58	58	0	78	58	20	76	45	31	110	78	32	106	98	8	57	57	0	66	66	0	1.58279489637576e-09	8.80057535875945
chr2L	18601259	T	G	exonic	CG10413	254	241	13	56	49	7	31	30	1	70	70	0	73	55	18	78	39	39	117	80	37	93	90	3	83	83	0	53	53	0	7.66536141040295e-09	8.11546736398724
chr2L	18604554	T	A	exonic	CG10413	264	262	2	58	51	7	35	33	2	50	50	0	87	65	22	53	30	23	101	69	32	83	79	4	91	91	0	62	62	0	2.27878001668522e-10	9.642297597659
chr2L	18607026	G	A	exonic	CG10333	235	208	27	63	45	18	31	23	8	73	73	0	84	62	22	55	31	24	107	78	29	72	69	3	85	81	4	52	52	0	3.60567304212859e-09	8.44301365710258
chr2L	18608957	T	C	exonic	CG10333	231	219	12	64	50	14	47	44	3	70	70	0	80	58	22	73	46	27	102	72	30	97	88	9	91	91	0	43	43	0	6.40133852354681e-11	10.1937292052959
chr2L	18626845	T	G	intronic	MESR3	223	113	110	87	13	74	54	30	24	73	40	33	84	9	75	62	8	54	134	8	126	108	33	75	114	48	66	59	33	26	1.22947480844798e-08	7.9102803653914
chr2L	18628080	C	G	intronic	MESR3	240	204	36	58	37	21	26	22	4	54	54	0	68	43	25	53	18	35	81	37	44	66	64	2	76	69	7	34	32	2	6.9347534393413e-10	9.1589689753747
chr2L	18628659	A	G	intronic	MESR3	232	220	12	74	68	6	39	30	9	60	60	0	74	53	21	52	30	22	95	69	26	108	103	5	81	81	0	64	64	0	2.0325159947772e-11	10.691966028063
chr2L	18630287	C	A	intronic	MESR3	218	192	26	76	53	23	54	49	5	81	77	4	83	54	29	63	30	33	106	44	62	112	99	13	78	71	7	59	58	1	1.03358674282476e-09	8.98565306973887
chr2L	18642069	C	T	intronic	MESR3	187	181	6	74	60	14	40	29	11	68	68	0	91	58	33	66	39	27	102	79	23	82	78	4	77	77	0	46	46	0	1.13814257123641e-08	7.94380333194537
chr2L	18657975	C	T	intronic	MESR3	195	188	7	80	69	11	43	34	9	69	69	0	69	49	20	65	42	23	107	67	40	76	76	0	64	64	0	55	55	0	3.41460548475709e-09	8.46665946641598
chr2L	18665482	G	A	intronic	CG42490	248	227	21	65	57	8	34	30	4	61	51	10	85	63	22	56	35	21	100	70	30	78	75	3	93	92	1	58	58	0	3.37468994963134e-10	9.47176612189953
chr2L	18684451	A	T	UTR3	msl-1	178	176	2	84	72	12	41	33	8	63	63	0	100	72	28	54	34	20	120	86	34	76	69	7	63	63	0	60	59	1	1.66879056747635e-09	8.77759816367818
chr2L	18691912	G	C	exonic	CG10383	213	203	10	63	53	10	46	44	2	52	52	0	57	45	12	65	48	17	100	76	24	93	91	2	102	102	0	70	70	0	9.83937485158617e-09	8.00703249375679
chr2L	18709649	T	C	exonic	Grip71	293	82	211	74	34	40	47	13	34	72	20	52	72	4	68	65	2	63	103	3	100	82	18	64	108	25	83	74	26	48	4.93501662095416e-09	8.30671138030407
chr2L	18748389	A	G	intergenic	CG15167(dist=7582),ham(dist=14485)	209	78	131	76	53	23	34	6	28	81	9	72	90	47	43	69	46	23	114	60	54	85	23	62	93	30	63	56	18	38	9.82537378472074e-09	8.00765091886054
chr2L	18755788	C	A	intergenic	CG15167(dist=14981),ham(dist=7086)	204	177	27	50	32	18	46	35	11	51	49	2	57	41	16	48	27	21	80	58	22	60	58	2	86	86	0	44	44	0	9.27857185800269e-09	8.03251886450517
chr2L	18768014	G	A	intronic	ham	212	102	110	66	41	25	40	25	15	56	41	15	65	23	42	55	13	42	101	34	67	84	56	28	80	53	27	67	44	23	6.53985836644193e-13	12.1844316570792
chr2L	18794696	A	C	intergenic	ham(dist=7196),CG42502(dist=15340)	220	214	6	59	49	10	35	35	0	77	77	0	76	58	18	85	52	33	123	88	35	108	102	6	70	70	0	58	58	0	4.05362369659703e-10	9.39215656991946
chr2L	18819045	C	T	upstream	CG17324	210	209	1	73	67	6	35	27	8	71	71	0	69	52	17	64	38	26	84	61	23	89	84	5	72	72	0	59	59	0	2.48326146026828e-09	8.60497755157966
chr2L	18820961	C	T	intronic	CG17324	227	220	7	70	61	9	47	33	14	84	84	0	78	56	22	84	50	34	98	72	26	90	86	4	82	82	0	68	68	0	1.85877662490116e-10	9.73077279764156
chr2L	18824018	C	A	intronic	CG17323	194	150	44	89	44	45	30	26	4	63	60	3	89	57	32	62	27	35	125	67	58	79	69	10	70	64	6	52	46	6	1.86014734410193e-11	10.7304526535262
chr2L	18827847	G	T	exonic	CG17322	220	211	9	67	56	11	32	24	8	56	56	0	78	58	20	76	40	36	126	88	38	117	114	3	66	66	0	63	63	0	1.12151482764885e-09	8.95019498019648
chr2L	18831471	T	G	intronic	ScpX	236	234	2	84	75	9	48	44	4	66	66	0	81	63	18	67	41	26	115	85	30	105	99	6	76	76	0	58	58	0	6.03817289709305e-09	8.21909445554306
chr2L	18838128	G	A	exonic	CG10600	194	181	13	65	54	11	27	22	5	71	71	0	78	59	19	61	36	25	99	73	26	96	90	6	119	118	1	69	69	0	2.55944947554651e-09	8.59185343915844
chr2L	18855216	T	A	UTR3	CG10602	184	133	51	86	61	25	43	30	13	61	31	30	72	22	50	67	36	31	122	48	74	99	72	27	87	65	22	52	36	16	1.67215999719009e-09	8.7767221703346
chr2L	18859211	G	C	UTR5	CG10602,mRpL13	208	181	27	73	43	30	42	42	0	80	66	14	94	94	0	71	71	0	117	110	7	78	57	21	73	56	17	47	36	11	9.00834607218258e-10	9.04535493795096
chr2L	18859284	A	C	upstream;downstream	CG10602,mRpL13;tup	165	140	25	63	41	22	44	44	0	56	38	18	82	82	0	74	71	3	109	99	10	100	70	30	67	45	22	50	40	10	9.52484727442002e-10	9.02114197926477
chr2L	18864537	t	A	intronic	tup	185	179	6	66	52	14	52	41	11	67	65	2	92	64	28	59	37	22	114	85	29	96	87	9	84	84	0	50	50	0	2.32558332088489e-09	8.63346809599237
chr2L	18864561	G	T	intronic	tup	196	189	7	78	65	13	54	43	11	61	60	1	91	61	30	62	41	21	103	77	26	100	96	4	91	90	1	61	60	1	4.21800109867582e-11	10.3748933114745
chr2L	18865293	G	A	intronic	tup	231	209	22	60	51	9	35	33	2	51	51	0	68	55	13	64	46	18	102	73	29	97	94	3	89	89	0	64	64	0	2.5553107840308e-09	8.59255627220971
chr2L	18871778	G	C	intronic	tup	241	85	156	54	27	27	34	13	21	52	6	46	74	36	38	64	46	18	116	81	35	79	12	67	80	3	77	72	14	58	9.93614889177069e-09	8.00278190927801
chr2L	18874127	T	G	intronic	tup	206	113	93	59	39	20	31	25	6	75	16	59	91	77	14	69	58	11	116	99	17	81	40	41	85	36	49	55	19	36	1.85292503943708e-20	19.7321421498216
chr2L	18874715	T	G	intronic	tup	212	183	29	76	63	13	49	36	13	64	64	0	67	52	15	60	44	16	110	84	26	93	88	5	90	89	1	62	62	0	7.86025039617739e-09	8.10456361885296
chr2L	18874923	C	G	intronic	tup	164	145	19	68	53	15	29	22	7	66	36	30	82	51	31	60	37	23	83	56	27	67	63	4	76	66	10	43	43	0	7.58577387536108e-10	9.12000010734198
chr2L	18880510	T	C	intronic	tup	165	143	22	64	57	7	49	33	16	53	49	4	58	43	15	70	42	28	116	85	31	90	84	6	89	89	0	33	33	0	5.86630404853997e-09	8.2316354314371
chr2L	18889752	G	A	intergenic	tup(dist=8496),ssp3(dist=26773)	228	166	62	69	53	16	39	37	2	60	23	37	79	65	14	68	64	4	99	86	13	86	55	31	93	54	39	66	46	20	2.3919880461105e-09	8.62124099505203
chr2L	18889862	C	A	intergenic	tup(dist=8606),ssp3(dist=26663)	227	144	83	60	53	7	32	18	14	55	12	43	82	56	26	48	39	9	115	89	26	73	35	38	71	33	38	47	16	31	8.84489402710265e-11	10.0533073661144
chr2L	18900004	T	A	intergenic	tup(dist=18748),ssp3(dist=16521)	198	183	15	46	41	5	21	16	5	62	61	1	70	54	16	46	31	15	94	69	25	91	88	3	81	81	0	62	62	0	3.63508950340876e-09	8.43948489144649
chr2L	18921997	G	A	intronic	ssp3	182	176	6	81	71	10	43	38	5	45	45	0	62	48	14	56	32	24	100	63	37	86	84	2	88	88	0	59	59	0	1.01183809915264e-09	8.99488897195232
chr2L	18939034	A	G	intronic	ssp3	206	144	62	60	30	30	43	41	2	49	23	26	87	79	8	57	54	3	101	94	7	80	55	25	85	52	33	57	45	12	5.88408621586155e-09	8.23032097245052
chr2L	18939042	C	G	intronic	ssp3	212	146	66	64	33	31	41	37	4	46	21	25	80	74	6	67	63	4	103	96	7	86	59	27	81	53	28	55	45	10	2.53998225992335e-09	8.59516931662585
chr2L	19024938	G	A	intergenic	CG15172(dist=1290),Side(dist=2774)	221	164	57	32	25	7	16	15	1	64	12	52	46	46	0	48	36	12	88	77	11	71	40	31	65	38	27	52	31	21	2.86644056417047e-09	8.54265705891997
chr2L	19042735	A	G	exonic	Catsup	228	94	134	65	30	35	32	3	29	74	60	14	63	4	59	54	9	45	114	17	97	95	55	40	96	53	43	55	38	17	2.72387928779968e-22	21.5648121426492
chr2L	19042780	G	T	exonic	Catsup	225	84	141	72	34	38	30	3	27	61	53	8	70	3	67	48	7	41	109	19	90	95	51	44	86	48	38	55	33	22	1.22776668852889e-19	18.9108841539695
chr2L	19059967	T	C	exonic	Phlpp	245	174	71	87	64	23	29	27	2	66	60	6	77	48	29	79	45	34	96	53	43	89	72	17	99	83	16	54	51	3	1.20061276122542e-10	9.92059704487126
chr2L	19089865	A	G	intronic	Lim3	176	173	3	91	76	15	60	51	9	74	74	0	99	79	20	87	60	27	120	96	24	114	108	6	91	91	0	65	65	0	1.04218737603859e-08	7.98205419172384
chr2L	19214858	A	C	intergenic	drl(dist=6243),CG31797(dist=44669)	179	121	58	81	61	20	40	33	7	77	34	43	103	92	11	60	57	3	147	131	16	83	48	35	87	56	31	63	41	22	1.54101398215781e-13	12.8121934207583
chr2L	19224398	T	C	intergenic	drl(dist=15783),CG31797(dist=35129)	209	85	124	74	23	51	35	6	29	54	14	40	57	29	28	52	37	15	86	52	34	74	16	58	87	28	59	57	14	43	1.60477799222865e-10	9.79458504015566
chr2L	19228552	T	C	intergenic	drl(dist=19937),CG31797(dist=30975)	187	134	53	62	31	31	51	24	27	53	53	0	78	26	52	67	18	49	123	37	86	95	65	30	66	46	20	41	39	2	1.95647799403978e-09	8.70852503256823
chr2L	19271871	G	T	intergenic	CG31797(dist=8978),CG17564(dist=26474)	171	80	91	83	26	57	37	21	16	47	38	9	83	16	67	61	9	52	117	20	97	67	46	21	79	36	43	62	29	33	9.21005128492304e-10	9.03573795148642
chr2L	19271873	G	T	intergenic	CG31797(dist=8980),CG17564(dist=26472)	172	79	93	84	27	57	37	21	16	46	37	9	84	15	69	61	9	52	118	22	96	64	44	20	78	36	42	63	31	32	4.08261190621182e-11	10.3890619022228
chr2L	19276149	C	A	intergenic	CG31797(dist=13256),CG17564(dist=22196)	234	160	74	65	58	7	38	24	14	70	29	41	53	53	0	41	38	3	76	64	12	69	46	23	81	46	35	58	36	22	7.86948489467353e-09	8.10405369390805
chr2L	19296133	C	T	intergenic	CG31797(dist=33240),CG17564(dist=2212)	244	172	72	75	50	25	49	39	10	44	10	34	87	79	8	56	51	5	107	91	16	98	52	46	74	43	31	51	33	18	4.6350366773504e-13	12.3339468249051
chr2L	19324023	G	C	intergenic	CG10750(dist=22423),dnt(dist=14653)	178	168	10	73	63	10	47	45	2	69	69	0	60	42	18	88	52	36	122	88	34	85	78	7	72	72	0	52	52	0	1.68384871984906e-09	8.7736969289207
chr2L	19395257	G	C	exonic	CG31798	191	40	151	88	5	83	32	16	16	54	27	27	92	9	83	61	1	60	127	2	125	94	23	71	88	18	70	53	14	39	7.95337031651266e-09	8.0994487959109
chr2L	19411832	T	C	intronic	Pax	236	123	113	65	32	33	29	3	26	44	17	27	80	22	58	77	18	59	115	30	85	72	45	27	79	44	35	55	27	28	2.85082476145214e-11	10.5450294777005
chr2L	19427211	T	C	UTR5	CG16771	200	187	13	83	68	15	42	33	9	53	53	0	89	68	21	58	35	23	105	79	26	104	102	2	101	101	0	54	54	0	2.83378304757855e-09	8.54763340209355
chr2L	19485916	C	T	intronic	CG13084	260	250	10	56	48	8	43	40	3	57	49	8	64	49	15	45	35	10	135	99	36	75	69	6	107	107	0	76	76	0	1.40882583999915e-09	8.85114269134932
chr2L	19498210	G	A	UTR5	Top3alpha	202	196	6	65	58	7	42	33	9	47	47	0	90	67	23	55	33	22	116	86	30	84	82	2	66	66	0	57	57	0	7.33008385981516e-09	8.13489105678498
chr2L	19504932	C	T	exonic	CG10188	236	216	20	59	42	17	53	44	9	49	41	8	64	42	22	70	37	33	64	31	33	75	68	7	102	94	8	54	46	8	3.88679348748837e-13	12.4104085336231
chr2L	19527247	C	G	intronic	CG10137	218	188	30	55	42	13	33	24	9	59	46	13	76	41	35	57	27	30	98	44	54	92	84	8	80	71	9	62	54	8	1.8969921658002e-18	17.7219344626573
chr2L	19527301	C	A	UTR3	CG10165	285	232	53	66	50	16	30	23	7	65	54	11	82	42	40	48	20	28	99	54	45	97	84	13	75	66	9	65	50	15	8.22903621760168e-14	13.0846510262564
chr2L	19533651	C	T	UTR5	CG33116	253	187	66	52	38	14	46	35	11	65	23	42	66	35	31	69	33	36	86	43	43	87	72	15	104	78	26	65	54	11	3.91889823372515e-11	10.4068360141706
chr2L	19556497	T	G	downstream	TepIV	193	174	19	78	65	13	49	37	12	82	62	20	79	56	23	62	41	21	131	98	33	111	105	6	76	75	1	64	64	0	8.82660934055671e-11	10.0542060945518
chr2L	19558712	G	T	intronic	CG13079	161	88	73	70	31	39	52	46	6	54	26	28	80	65	15	59	47	12	130	116	14	81	40	41	81	40	41	37	12	25	1.35307409600726e-15	14.8686784202494
chr2L	19577867	C	A	exonic	msb1l	245	200	45	72	59	13	53	37	16	67	51	16	71	53	18	70	43	27	119	73	46	71	69	2	59	57	2	57	57	0	4.69863088122503e-10	9.32802867128769
chr2L	19577901	C	A	exonic	msb1l	246	200	46	59	49	10	41	28	13	63	51	12	70	48	22	63	38	25	114	72	42	79	74	5	77	75	2	60	60	0	2.47062753914563e-12	11.6071927219739
chr2L	19600024	A	T	intergenic	CG10366(dist=13584),Lar(dist=6545)	227	195	32	54	45	9	41	37	4	63	58	5	68	47	21	59	30	29	92	63	29	73	67	6	80	79	1	53	53	0	5.22305945136829e-09	8.28207503078674
chr2L	19604576	T	A	intergenic	CG10366(dist=18136),Lar(dist=1993)	169	168	1	67	62	5	53	51	2	70	70	0	66	51	15	49	30	19	102	72	30	93	88	5	63	63	0	52	52	0	1.41235570963396e-09	8.85005591002934
chr2L	19611468	G	C	UTR5	Lar	220	188	32	92	77	15	61	44	17	60	36	24	88	66	22	84	51	33	124	91	33	80	80	0	95	90	5	60	60	0	8.88451796586832e-10	9.05136613009193
chr2L	19624200	A	G	intronic	Lar	220	161	59	61	26	35	48	45	3	88	76	12	74	62	12	85	68	17	149	135	14	79	50	29	84	52	32	50	27	23	4.84776722589422e-10	9.31445824175776
chr2L	19630604	C	T	intronic	Lar	202	129	73	62	26	36	43	42	1	35	18	17	47	39	8	59	49	10	80	59	21	58	21	37	57	26	31	39	21	18	1.18326928528461e-10	9.92691640853803
chr2L	19630617	G	A	intronic	Lar	207	128	79	68	30	38	40	39	1	45	22	23	62	53	9	60	47	13	88	62	26	69	23	46	61	28	33	39	18	21	7.18526815509541e-10	9.14355701930358
chr2L	19635001	T	A	intronic	Lar	182	174	8	61	45	16	50	37	13	57	57	0	92	68	24	52	29	23	102	64	38	94	91	3	64	64	0	59	59	0	2.71321491898789e-10	9.5665158035721
chr2L	19636648	T	C	intronic	Lar	166	154	12	73	59	14	44	31	13	57	57	0	78	57	21	73	45	28	103	77	26	105	97	8	82	78	4	56	54	2	7.15589172142908e-10	9.14533623953307
chr2L	19636945	G	T	intronic	Lar	183	155	28	53	40	13	32	26	6	64	64	0	70	51	19	64	40	24	133	72	61	78	74	4	60	59	1	55	55	0	7.17371029191904e-10	9.14425616615482
chr2L	19637071	G	A	intronic	Lar	152	146	6	45	38	7	30	28	2	41	41	0	58	42	16	37	21	16	71	49	22	63	59	4	68	68	0	44	44	0	4.63329005259105e-09	8.33411051130197
chr2L	19638910	G	T	intronic	Lar	218	207	11	64	55	9	32	25	7	61	61	0	60	34	26	78	46	32	89	59	30	90	86	4	75	75	0	47	47	0	1.38919390507325e-12	11.8572371307736
chr2L	19639182	G	C	intronic	Lar	143	127	16	66	42	24	44	28	16	78	63	15	77	53	24	61	31	30	95	44	51	83	77	6	87	78	9	37	37	0	1.01339273884096e-09	8.9942222118399
chr2L	19642831	A	T	intronic	Lar	269	192	77	65	51	14	37	18	19	63	49	14	59	37	22	64	31	33	111	55	56	84	77	7	67	59	8	61	53	8	5.98105652817494e-15	14.2232220929635
chr2L	19643487	T	C	intronic	Lar	192	129	63	78	29	49	47	38	9	58	27	31	94	73	21	91	64	27	108	87	21	74	38	36	97	48	49	44	23	21	3.00033909907751e-09	8.52282965843511
chr2L	19651404	C	A	intronic	Lar	197	157	40	68	49	19	29	19	10	69	69	0	74	49	25	50	27	23	79	42	37	80	68	12	91	82	9	52	42	10	6.01699560074244e-10	9.22062030603768
chr2L	19696578	A	T	intronic	Lar	179	174	5	77	62	15	52	43	9	71	71	0	71	55	16	68	51	17	120	93	27	128	123	5	67	66	1	54	54	0	1.08035539163657e-08	7.96643335633024
chr2L	19697728	A	T	intronic	Lar	164	103	61	67	49	18	43	29	14	52	22	30	77	71	6	61	57	4	132	118	14	82	38	44	77	52	25	45	24	21	2.19543553685199e-11	10.6584793102792
chr2L	19699621	A	G	intronic	Lar	230	142	88	77	62	15	45	25	20	63	25	38	66	22	44	73	22	51	135	27	108	98	59	39	83	65	18	49	35	14	1.49451986050984e-10	9.8254983092948
chr2L	19699669	T	C	UTR3	scw	218	140	78	83	76	7	42	29	13	59	31	28	71	17	54	56	16	40	109	24	85	100	62	38	68	55	13	43	33	10	1.65587260691797e-14	13.7809730783245
chr2L	19699682	A	C	UTR3	scw	218	137	81	74	65	9	40	24	16	58	32	26	73	20	53	59	19	40	106	26	80	98	60	38	67	58	9	49	40	9	5.16369429103388e-09	8.28703947741397
chr2L	19713521	G	T	intronic	Lar	207	184	23	58	38	20	25	22	3	63	55	8	82	60	22	49	27	22	107	56	51	82	75	7	79	76	3	48	48	0	4.8365042573465e-09	8.31546842560153
chr2L	19715949	G	A	exonic	Lar	216	203	13	50	44	6	48	39	9	50	49	1	65	50	15	46	27	19	89	65	24	81	79	2	89	89	0	49	49	0	8.27115228705114e-09	8.08243398294471
chr2L	19719024	T	C	intronic	Lar	198	182	16	73	68	5	36	29	7	60	60	0	71	48	23	65	43	22	114	88	26	98	96	2	101	101	0	69	69	0	5.08454794662096e-10	9.29374765297036
chr2L	19719025	C	A	intronic	Lar	195	179	16	74	69	5	36	29	7	61	61	0	70	47	23	65	43	22	115	88	27	96	94	2	101	101	0	69	69	0	3.54446567660897e-10	9.45044922485053
chr2L	19719032	T	A	intronic	Lar	199	184	15	72	66	6	39	32	7	59	59	0	72	48	24	73	47	26	123	95	28	95	93	2	98	98	0	72	72	0	7.42523553908229e-10	9.12928976535065
chr2L	19719034	G	A	intronic	Lar	205	190	15	72	66	6	39	32	7	56	56	0	71	46	25	71	45	26	121	96	25	90	88	2	95	95	0	72	72	0	5.76181296123662e-09	8.23944084380313
chr2L	19720368	A	T	intronic	Lar	143	133	10	75	66	9	52	49	3	65	65	0	77	58	19	73	51	22	109	84	25	95	90	5	79	79	0	44	43	1	1.16514540023697e-08	7.93361987499818
chr2L	19724429	A	G	intronic	Lar	162	158	4	58	52	6	52	47	5	73	73	0	89	65	24	72	34	38	121	83	38	105	102	3	83	83	0	38	38	0	8.25907673200927e-09	8.0830684989998
chr2L	19728074	T	A	exonic	Lar	233	98	135	48	9	39	40	20	20	47	5	42	71	44	27	40	29	11	62	44	18	58	19	39	100	18	82	54	12	42	6.50723397260007e-16	15.1866035775934
chr2L	19730058	G	A	intronic	Lar	301	295	6	72	64	8	49	47	2	59	59	0	88	67	21	84	54	30	96	69	27	90	83	7	82	80	2	49	49	0	7.72893973571059e-10	9.11188007898109
chr2L	19740998	C	G	intergenic	Nf-YB(dist=3910),CG10631(dist=1817)	273	254	19	70	62	8	45	39	6	64	64	0	84	64	20	64	33	31	95	66	29	75	73	2	116	116	0	73	73	0	5.16019915520877e-09	8.28733353667916
chr2L	19756216	C	G	exonic	CG10631	219	200	19	40	29	11	33	30	3	24	19	5	48	33	15	45	27	18	74	34	40	49	47	2	57	57	0	47	47	0	6.86459735223373e-09	8.16338493152722
chr2L	19756773	T	A	UTR5	CG10631	267	243	24	55	48	7	39	34	5	70	66	4	85	49	36	70	43	27	80	64	16	96	92	4	90	88	2	70	70	0	5.35880857303691e-09	8.27093175651463
chr2L	19758727	G	C	upstream	CG10463,CG10628	165	161	4	73	63	10	31	25	6	57	57	0	74	54	20	50	27	23	93	65	28	70	68	2	77	76	1	49	49	0	6.45237133610555e-09	8.1902806467727
chr2L	19762138	T	C	exonic	fbp	232	202	30	57	35	22	40	34	6	42	41	1	54	30	24	39	21	18	82	49	33	59	50	9	77	66	11	50	49	1	1.64295124695178e-10	9.78437532365804
chr2L	19771045	C	A	intergenic	bsh(dist=1978),CdGAPr(dist=4065)	251	238	13	71	62	9	37	32	5	78	78	0	74	58	16	68	41	27	95	60	35	88	85	3	83	83	0	46	46	0	3.47365351058588e-09	8.45921350366246
chr2L	19771614	A	C	intergenic	bsh(dist=2547),CdGAPr(dist=3496)	152	113	39	54	22	32	20	19	1	49	29	20	70	66	4	38	30	8	80	74	6	58	27	31	57	35	22	22	10	12	3.29913045701397e-09	8.48160051087445
chr2L	19771622	T	C	intergenic	bsh(dist=2555),CdGAPr(dist=3488)	149	137	12	53	42	11	18	15	3	43	41	2	65	34	31	37	20	17	80	48	32	55	47	8	54	52	2	23	23	0	5.35943091981347e-10	9.27088132252846
chr2L	19775397	C	T	UTR3	CdGAPr	132	131	1	79	65	14	28	23	5	62	61	1	82	61	21	65	44	21	87	60	27	75	71	4	75	75	0	30	30	0	1.14529908430946e-08	7.94108108650849
chr2L	19788956	A	T	intronic	CdGAPr	158	148	10	71	61	10	26	19	7	56	56	0	62	47	15	48	31	17	107	82	25	78	74	4	91	91	0	47	47	0	9.87645153182645e-09	8.00539906320163
chr2L	19792135	T	A	upstream;downstream	CG10466,CdGAPr;fs(2)ltoPP43	191	190	1	87	75	12	43	37	6	61	61	0	90	64	26	56	32	24	99	72	27	83	82	1	86	86	0	58	58	0	4.31106370340964e-09	8.36541555964788
chr2L	19795873	C	T	upstream	fs(2)ltoPP43,sick	186	164	22	76	59	17	42	27	15	62	61	1	84	49	35	57	29	28	109	72	37	89	82	7	92	91	1	49	49	0	6.19963404513113e-13	12.2076339454809
chr2L	19798291	T	A	intronic	sick	195	176	19	88	76	12	47	40	7	73	67	6	96	50	46	78	41	37	137	86	51	117	108	9	66	65	1	64	64	0	5.75145696669296e-16	15.2402221253202
chr2L	19799018	C	T	intronic	sick	169	117	52	71	26	45	59	44	15	36	10	26	78	59	19	64	51	13	111	101	10	92	44	48	66	27	39	52	28	24	6.22009573696259e-09	8.20620293078915
chr2L	19799331	A	T	intronic	sick	191	99	92	90	69	21	48	17	31	67	47	20	76	16	60	73	22	51	98	28	70	93	48	45	68	50	18	51	34	17	1.07509479616319e-08	7.96855324027352
chr2L	19799388	A	G	intronic	sick	214	114	100	69	45	24	48	7	41	55	39	16	64	12	52	72	17	55	111	13	98	86	40	46	76	47	29	53	27	26	1.06776506756429e-10	9.97152429139366
chr2L	19800177	C	T	intronic	sick	179	123	56	74	22	52	47	40	7	63	29	34	75	70	5	61	49	12	94	78	16	87	45	42	96	51	45	44	17	27	3.62918815807023e-14	13.440190514882
chr2L	19802621	G	C	intronic	sick	218	208	10	56	48	8	22	15	7	57	56	1	72	58	14	62	41	21	93	66	27	92	90	2	81	81	0	53	53	0	8.36846850357793e-09	8.07735401408591
chr2L	19802816	C	T	intronic	sick	202	187	15	60	50	10	38	37	1	59	54	5	68	38	30	90	47	43	79	47	32	72	66	6	66	65	1	53	53	0	3.80774669679852e-14	13.4193319499519
chr2L	19804942	A	C	intronic	sick	212	86	126	83	26	57	51	21	30	101	28	73	91	57	34	95	62	33	121	81	40	95	21	74	94	30	64	51	22	29	3.3673200573994e-15	14.4727156027814
chr2L	19806070	C	G	intronic	sick	183	182	1	75	67	8	49	36	13	77	77	0	102	75	27	85	51	34	134	98	36	87	83	4	76	76	0	44	44	0	2.52629698759858e-09	8.59751559578639
chr2L	19806586	G	T	intronic	sick	186	127	59	75	42	33	39	18	21	57	12	45	82	67	15	66	58	8	112	95	17	93	60	33	99	47	52	47	28	19	7.46585733914154e-09	8.12692031301882
chr2L	19806694	A	T	intronic	sick	159	158	1	68	63	5	44	39	5	45	45	0	51	31	20	52	34	18	101	71	30	94	94	0	87	87	0	54	54	0	9.59737778805627e-10	9.01784740943309
chr2L	19807795	G	T	intronic	sick	258	246	12	57	48	9	39	34	5	72	72	0	79	58	21	70	40	30	93	62	31	76	73	3	77	77	0	67	66	1	1.76105681107812e-10	9.75422663361832
chr2L	19809558	G	C	intronic	sick	191	184	7	63	56	7	32	22	10	84	84	0	52	41	11	68	42	26	86	56	30	64	61	3	82	82	0	39	39	0	5.29001608577026e-09	8.27654300736923
chr2L	19809562	G	A	intronic	sick	205	106	99	62	47	15	30	8	22	84	50	34	52	15	37	66	17	49	85	23	62	66	39	27	81	58	23	38	21	17	1.47761942411341e-12	11.8304374084924
chr2L	19813972	T	C	exonic	CG13962	231	220	11	67	58	9	39	33	6	63	53	10	80	61	19	63	37	26	119	85	34	113	107	6	80	80	0	57	57	0	5.15290806711268e-10	9.2879476057054
chr2L	19816222	c	A	intronic	sick	181	179	2	81	73	8	24	19	5	92	92	0	79	48	31	71	46	25	113	81	32	74	73	1	73	73	0	54	54	0	3.83056844081898e-09	8.41673677370951
chr2L	19818534	a	T	intronic	sick	181	171	10	69	61	8	15	11	4	49	49	0	39	22	17	42	28	14	69	46	23	51	49	2	72	72	0	46	46	0	3.3574625168722e-09	8.47398882714962
chr2L	19818536	t	C	intronic	sick	183	174	9	69	61	8	17	13	4	50	50	0	43	23	20	41	27	14	68	44	24	54	51	3	73	73	0	46	46	0	3.07819709806108e-10	9.51170357558322
chr2L	19822209	C	A	intronic	sick	207	186	21	72	42	30	18	16	2	52	37	15	54	54	0	56	53	3	103	99	4	77	51	26	68	54	14	50	35	15	4.6139663488446e-09	8.33592557725411
chr2L	19825731	C	T	intronic	sick	207	200	7	86	72	14	36	28	8	78	78	0	97	76	21	81	52	29	130	95	35	94	91	3	82	82	0	60	60	0	1.94167263517064e-09	8.71182399004254
chr2L	19826272	C	T	intronic	sick	132	115	17	75	58	17	43	32	11	72	72	0	99	72	27	70	40	30	108	73	35	91	90	1	90	90	0	72	72	0	6.22556733609998e-10	9.20582106516227
chr2L	19829420	T	G	intronic	sick	220	216	4	78	69	9	38	28	10	60	60	0	85	65	20	72	45	27	83	57	26	76	73	3	79	79	0	65	65	0	8.4911716450381e-10	9.0710323799719
chr2L	19830535	T	A	intronic	sick	177	175	2	58	47	11	40	37	3	43	43	0	80	61	19	59	39	20	110	77	33	86	84	2	70	70	0	63	63	0	3.43473040702595e-09	8.46410734516507
chr2L	19831271	T	C	intronic	sick	252	113	139	78	44	34	38	24	14	53	33	20	78	41	37	58	18	40	123	46	77	63	48	15	73	57	16	62	51	11	2.07976828731385e-11	10.6819850482808
chr2L	19831346	C	T	intronic	sick	260	248	12	64	52	12	30	24	6	49	49	0	54	33	21	50	33	17	96	71	25	55	52	3	87	87	0	59	59	0	1.35657377507533e-09	8.86755658285566
chr2L	19835242	A	C	intronic	sick	163	162	1	47	42	5	41	37	4	64	64	0	79	57	22	58	40	18	98	72	26	82	77	5	102	102	0	52	52	0	4.60992091953716e-10	9.33630652461105
chr2L	19835356	A	T	intronic	sick	162	97	65	73	41	32	34	12	22	60	43	17	88	27	61	54	14	40	103	32	71	79	55	24	96	84	12	48	41	7	5.80823502941505e-16	15.2359558182872
chr2L	19838980	G	A	intronic	sick	220	136	84	74	60	14	41	22	19	58	43	15	69	37	32	68	32	36	93	27	66	80	72	8	80	66	14	55	44	11	4.67503074451374e-09	8.33021552872114
chr2L	19840365	C	T	intronic	sick	239	229	10	35	31	4	28	23	5	56	56	0	57	39	18	63	43	20	100	61	39	69	66	3	65	65	0	57	57	0	2.34239984204071e-10	9.63033896990827
chr2L	19841561	C	A	intronic	sick	160	121	39	73	41	32	36	31	5	43	14	29	87	84	3	48	43	5	112	108	4	69	45	24	76	31	45	48	29	19	2.84307125667427e-10	9.5462122553315
chr2L	19842564	A	T	intronic	sick	153	104	49	59	31	28	41	32	9	63	38	25	61	39	22	67	48	19	108	71	37	82	23	59	66	26	40	47	16	31	9.87279333887058e-12	11.0055599537109
chr2L	19853060	C	T	intronic	sick	158	130	28	58	52	6	25	20	5	37	33	4	51	28	23	41	22	19	77	43	34	50	39	11	65	57	8	33	33	0	6.00662588016556e-09	8.22136941703542
chr2L	19854601	A	C	intronic	sick	186	178	8	57	51	6	28	25	3	88	88	0	86	70	16	88	60	28	113	81	32	71	69	2	112	112	0	70	70	0	4.93803710527288e-09	8.30644565102727
chr2L	19856786	T	C	intronic	sick	250	236	14	67	55	12	29	23	6	54	54	0	73	53	20	82	44	38	90	64	26	87	85	2	72	72	0	50	50	0	7.742500666805e-09	8.11111874856856
chr2L	19879140	T	A	intronic	sick	153	129	24	62	55	7	39	27	12	52	52	0	81	61	20	86	49	37	121	77	44	99	93	6	50	48	2	36	36	0	3.26913604659769e-09	8.48556700567927
chr2L	19881312	A	G	intronic	sick	226	112	114	65	28	37	46	15	31	60	38	22	63	7	56	67	12	55	96	6	90	95	54	41	58	21	37	55	28	27	3.90977700440587e-09	8.40784801204602
chr2L	19931319	T	C	intronic	sick	172	120	52	72	31	41	30	27	3	58	16	42	78	72	6	57	47	10	116	97	19	75	45	30	67	43	24	43	20	23	1.02651608079053e-09	8.98863424284099
chr2L	19931398	C	A	intronic	sick	159	96	63	72	39	33	39	35	4	55	23	32	88	78	10	79	70	9	119	101	18	75	47	28	83	54	29	42	21	21	1.60088090836394e-10	9.79564097461669
chr2L	19932361	C	T	intronic	sick	173	143	30	74	51	23	42	35	7	72	41	31	69	64	5	77	74	3	104	98	6	72	49	23	66	50	16	43	27	16	3.95590275373496e-10	9.4027543930191
chr2L	19935812	T	C	intronic	sick	158	72	86	49	26	23	49	31	18	54	8	46	59	47	12	65	50	15	95	78	17	63	30	33	59	25	34	41	22	19	9.5648887652039e-11	10.0193200762315
chr2L	19948506	T	G	intronic	sick	194	147	47	77	56	21	41	31	10	56	46	10	70	34	36	79	31	48	134	55	79	72	48	24	87	74	13	45	37	8	1.06710051193281e-09	8.97179467174525
chr2L	19961844	C	T	exonic	CG13965	235	220	15	70	59	11	52	41	11	51	50	1	56	37	19	59	39	20	125	58	67	85	79	6	77	77	0	67	67	0	6.88664417003682e-10	9.16199235624538
chr2L	19963674	C	A	exonic	CG16772	287	169	118	65	37	28	42	42	0	77	22	55	54	48	6	71	65	6	99	80	19	93	48	45	88	42	46	85	23	62	3.03151693253621e-09	8.51834000167064
chr2L	19963722	A	C	exonic	CG16772	190	98	92	57	23	34	45	38	7	62	41	21	59	38	21	68	41	27	76	58	18	86	16	70	77	27	50	58	16	42	8.42890366576028e-10	9.07422890970197
chr2L	19975703	G	T	intronic	CG13966	148	112	36	48	29	19	41	25	16	60	25	35	70	52	18	48	35	13	102	77	25	72	27	45	69	36	33	45	21	24	2.90204128071901e-09	8.53729641413778
chr2L	19997176	T	G	intronic	CG13966	223	203	20	70	62	8	42	42	0	64	61	3	86	64	22	65	44	21	104	76	28	99	97	2	77	77	0	53	53	0	3.701746227923e-09	8.43159335748759
chr2L	19999224	A	T	intronic	CG13966	269	172	97	80	46	34	38	23	15	51	42	9	90	50	40	75	37	38	107	50	57	95	77	18	77	61	16	48	44	4	6.27079765732173e-13	12.202677212576
chr2L	20029500	A	T	intronic	sNPF	177	160	17	89	63	26	49	49	0	65	61	4	83	83	0	82	76	6	115	113	2	77	59	18	60	44	16	38	27	11	6.75512130979191e-10	9.17036684742653
chr2L	20033874	C	T	intronic	sNPF	227	137	90	73	40	33	43	24	19	65	45	20	76	55	21	73	66	7	135	117	18	79	35	44	97	33	64	41	21	20	3.46185094695995e-09	8.46069163498932
chr2L	20043030	T	C	intronic	sNPF	263	152	111	52	25	27	37	15	22	72	34	38	44	14	30	65	9	56	72	12	60	79	43	36	85	65	20	44	31	13	9.08392269342988e-09	8.04172657039678
chr2L	20043114	T	G	intronic	sNPF	198	106	92	62	30	32	31	17	14	48	20	28	54	16	38	50	13	37	76	17	59	71	37	34	73	49	24	43	30	13	3.49260039736775e-11	10.45685110092
chr2L	20043326	T	C	intronic	sNPF	160	94	66	57	34	23	54	30	24	56	28	28	78	27	51	78	25	53	99	25	74	72	45	27	70	55	15	48	39	9	3.38525849378899e-13	12.4704081635697
chr2L	20043394	T	C	intronic	sNPF	173	87	86	69	19	50	49	34	15	64	34	30	86	19	67	93	17	76	105	14	91	80	35	45	73	47	26	52	36	16	1.35039982420677e-09	8.86953762725429
chr2L	20043438	T	A	intronic	sNPF	149	99	50	72	53	19	47	25	22	49	26	23	90	90	0	72	64	8	90	84	6	86	52	34	79	51	28	49	34	15	4.2582068287511e-13	12.3707732479226
chr2L	20049396	C	T	intronic	sNPF	216	103	113	60	23	37	29	13	16	70	30	40	76	12	64	71	12	59	109	11	98	76	35	41	78	27	51	42	18	24	2.64002934864463e-10	9.57839124514397
chr2L	20050541	T	C	intronic	sNPF	243	189	54	51	29	22	31	24	7	63	57	6	54	50	4	64	60	4	79	79	0	92	62	30	73	50	23	44	33	11	2.31449837745723e-09	8.6355431193364
chr2L	20053143	A	G	intronic	sNPF	263	126	137	55	18	37	28	7	21	85	50	35	62	12	50	67	19	48	85	18	67	81	56	25	70	45	25	44	21	23	2.8728874001757e-13	12.5416813953936
chr2L	20119704	A	T	intergenic	CG13970(dist=15641),CG10651(dist=14101)	222	192	30	75	67	8	38	29	9	80	77	3	89	61	28	81	40	41	106	73	33	98	90	8	73	71	2	56	56	0	4.16424833634275e-09	8.38046337909249
chr2L	20124950	G	A	intergenic	CG13970(dist=20887),CG10651(dist=8855)	169	139	30	64	56	8	39	25	14	90	78	12	93	40	53	61	22	39	95	53	42	84	73	11	74	71	3	47	44	3	2.64759126385114e-13	12.5771490606053
chr2L	20128119	A	G	intergenic	CG13970(dist=24056),CG10651(dist=5686)	212	182	30	74	51	23	49	44	5	84	83	1	89	61	28	55	29	26	100	74	26	102	98	4	74	72	2	52	48	4	3.62132618217329e-09	8.44113235539896
chr2L	20131369	C	T	intergenic	CG13970(dist=27306),CG10651(dist=2436)	172	113	59	74	47	27	37	27	10	59	18	41	98	83	15	71	62	9	100	92	8	87	53	34	83	48	35	59	35	24	2.40404882067288e-12	11.619056717063
chr2L	20137363	C	A	intergenic	CG10651(dist=2440),CG40341(dist=110860)	168	140	28	76	58	18	49	42	7	69	55	14	98	75	23	63	37	26	124	81	43	104	99	5	73	73	0	66	66	0	2.69056082775329e-10	9.57015718504883
chr2L	20142425	C	T	intergenic	CG10651(dist=7502),CG40341(dist=105798)	256	72	184	50	9	41	31	20	11	53	12	41	47	5	42	47	7	40	70	14	56	55	31	24	86	46	40	57	22	35	3.63148788615279e-10	9.43991540021132
chr2L	20171464	t	C	intergenic	CG10651(dist=36541),CG40341(dist=76759)	166	128	38	121	92	29	16	7	9	56	53	3	79	26	53	62	17	45	107	53	54	144	108	36	38	27	11	38	30	8	1.20239797847091e-08	7.91995176257722
chr2L	20173560	g	A	intergenic	CG10651(dist=38637),CG40341(dist=74663)	296	270	26	102	91	11	31	27	4	93	93	0	64	52	12	69	48	21	97	68	29	98	94	4	60	60	0	67	67	0	2.92473419038292e-09	8.53391359792216
chr2L	20174236	c	G	intergenic	CG10651(dist=39313),CG40341(dist=73987)	193	153	40	135	84	51	33	20	13	105	103	2	74	27	47	82	25	57	117	64	53	123	101	22	76	69	7	61	52	9	1.10388484210962e-10	9.95707623008953
chr2L	20219577	c	T	intergenic	CG10651(dist=84654),CG40341(dist=28646)	165	119	46	56	30	26	24	22	2	70	32	38	57	57	0	46	41	5	65	62	3	81	50	31	63	39	24	46	30	16	2.70633235224016e-10	9.56761887075362
chr2L	20224022	c	T	intergenic	CG10651(dist=89099),CG40341(dist=24201)	167	121	46	67	54	13	61	59	2	43	32	11	87	85	2	71	69	2	132	127	5	81	56	25	52	36	16	38	27	11	4.28536497943862e-12	11.3680121838211
chr2L	20224065	g	A	intergenic	CG10651(dist=89142),CG40341(dist=24158)	167	131	36	60	44	16	62	58	4	42	34	8	82	81	1	58	52	6	114	111	3	65	39	26	55	37	18	40	29	11	2.24809590751915e-12	11.6481851649812
chr2L	20224170	C	A	intergenic	CG10651(dist=89247),CG40341(dist=24053)	192	152	40	72	48	24	50	47	3	51	45	6	109	108	1	53	50	3	134	130	4	102	68	34	94	68	26	35	29	6	5.42776816477866e-12	11.2653787105531
chr2L	20224459	a	T	intergenic	CG10651(dist=89536),CG40341(dist=23764)	188	60	128	59	26	33	76	16	60	77	20	57	76	1	75	70	8	62	107	5	102	98	46	52	77	39	38	49	14	35	2.18421402549591e-09	8.66070480848665
chr2L	20226742	C	A	intergenic	CG10651(dist=91819),CG40341(dist=21481)	224	167	57	64	42	22	32	28	4	46	36	10	76	76	0	75	69	6	98	88	10	67	44	23	68	49	19	43	31	12	2.44514170204508e-09	8.61169596736531
chr2L	20233279	c	T	intergenic	CG10651(dist=98356),CG40341(dist=14944)	197	142	55	55	40	15	63	51	12	50	40	10	87	41	46	66	27	39	94	30	64	94	70	24	98	78	20	44	36	8	2.66747402327579e-15	14.5738998011829
chr2L	20236348	T	A	intergenic	CG10651(dist=101425),CG40341(dist=11875)	218	182	36	57	44	13	34	25	9	60	58	2	62	41	21	54	32	22	97	51	46	101	91	10	92	81	11	57	46	11	1.39044285452775e-11	10.8568468553962
chr2L	20239885	T	A	intergenic	CG10651(dist=104962),CG40341(dist=8338)	161	135	26	57	29	28	47	41	6	80	79	1	83	50	33	68	39	29	113	66	47	79	74	5	89	82	7	46	34	12	6.67752554276144e-12	11.1753844420473
chr2L	20264167	C	T	exonic	CG17570	186	156	30	55	37	18	30	25	5	57	53	4	52	31	21	36	21	15	115	63	52	75	66	9	79	69	10	54	40	14	3.31899418753499e-09	8.47899350815894
chr2L	20264647	C	T	upstream	CG17570	129	31	98	69	18	51	34	12	22	51	4	47	65	28	37	52	25	27	128	72	56	97	16	81	69	9	60	41	11	30	6.16069271708703e-12	11.2103704523982
chr2L	20264657	T	G	upstream	CG17570	133	33	100	63	18	45	37	11	26	50	4	46	65	26	39	51	26	25	130	73	57	94	12	82	74	11	63	47	13	34	8.00058998868671e-09	8.09687798558515
chr2L	20288719	T	C	intergenic	CG17570(dist=24420),CG12617(dist=5988)	180	110	70	67	39	28	73	51	22	78	41	37	85	65	20	72	65	7	106	95	11	92	41	51	66	39	27	53	22	31	9.63292993838434e-09	8.01624159838546
chr2L	20288850	C	T	intergenic	CG17570(dist=24551),CG12617(dist=5857)	267	157	110	69	36	33	28	11	17	62	43	19	69	16	53	83	21	62	108	15	93	74	44	30	93	48	45	53	34	19	4.51728644891962e-14	13.3451223692038
chr2L	20370142	T	A	intergenic	rtGEF(dist=4888),Ugt37a1(dist=2331)	271	229	42	74	64	10	40	30	10	64	63	1	56	38	18	64	37	27	106	80	26	95	89	6	89	89	0	68	68	0	1.9238478871415e-09	8.71582926929751
chr2L	20374293	G	T	upstream	Ugt37a1	183	61	122	76	38	38	30	11	19	55	20	35	73	36	37	82	46	36	109	69	40	109	37	72	80	21	59	48	15	33	4.80857058479446e-09	8.31798400458164
chr2L	20393636	C	A	intronic	CG10947	195	131	64	75	53	22	50	49	1	77	50	27	74	55	19	94	83	11	130	107	23	113	50	63	94	53	41	66	29	37	7.01148428132979e-12	11.1541900352493
chr2L	20402279	C	T	intergenic	CG10947(dist=2885),CG10949(dist=12892)	273	250	23	61	56	5	48	39	9	69	67	2	85	59	26	56	30	26	109	76	33	101	95	6	91	91	0	49	49	0	4.03778666140913e-11	10.3938566309645
chr2L	20417507	G	A	UTR5	Arc-p34	300	121	179	66	46	20	37	14	23	62	28	34	69	8	61	71	4	67	103	11	92	90	29	61	82	41	41	40	16	24	4.00895438949881e-10	9.39696888475763
chr2L	20418078	G	T	intronic	Arc-p34	183	139	44	70	54	16	41	30	11	72	27	45	76	71	5	59	52	7	132	129	3	67	51	16	74	52	22	62	47	15	9.29181949939361e-09	8.03189923528794
chr2L	20427442	C	T	UTR5	CG31688	187	174	13	73	62	11	23	21	2	55	53	2	67	47	20	66	31	35	80	48	32	79	78	1	70	70	0	75	75	0	8.2366591308168e-10	9.0842489066603
chr2L	20476315	A	G	downstream	CG43234	229	54	175	70	20	50	32	6	26	57	4	53	57	29	28	53	37	16	78	44	34	54	2	52	73	1	72	60	1	59	8.42750487485076e-15	14.0743009875913
chr2L	20481284	A	G	intergenic	CG43234(dist=3735),mir-1(dist=6157)	262	236	26	56	51	5	44	37	7	59	57	2	65	50	15	63	34	29	98	70	28	96	92	4	91	90	1	58	58	0	8.2305756041912e-09	8.08456979139981
chr2L	20496951	G	C	intergenic	CG34007(dist=1503),mir-4973(dist=65347)	151	115	36	69	29	40	36	30	6	67	35	32	93	79	14	66	61	5	109	94	15	82	41	41	87	58	29	59	29	30	4.14549181258395e-10	9.38242393825706
chr2L	20497060	T	C	intergenic	CG34007(dist=1612),mir-4973(dist=65238)	163	121	42	72	30	42	43	34	9	69	36	33	93	80	13	49	44	5	99	82	17	98	64	34	82	48	34	59	28	31	1.05098981747422e-09	8.97840149161798
chr2L	20505746	C	A	intergenic	CG34007(dist=10298),mir-4973(dist=56552)	195	164	31	67	55	12	37	27	10	59	51	8	76	52	24	56	29	27	125	87	38	95	89	6	103	93	10	50	50	0	6.36254583379208e-10	9.19636907612217
chr2L	20515471	G	A	intergenic	CG34007(dist=20023),mir-4973(dist=46827)	139	87	52	58	41	17	36	28	8	52	31	21	64	34	30	57	30	27	127	69	58	63	57	6	58	42	16	71	62	9	1.33629005403577e-10	9.87409926402002
chr2L	20542547	A	T	intergenic	CG34007(dist=47099),mir-4973(dist=19751)	152	91	61	57	44	13	22	12	10	60	23	37	58	5	53	48	9	39	114	30	84	87	50	37	88	54	34	58	35	23	1.91467199059825e-14	13.7179056158857
chr2L	20545359	C	G	intergenic	CG34007(dist=49911),mir-4973(dist=16939)	190	159	31	72	63	9	58	55	3	68	56	12	70	34	36	69	39	30	82	43	39	87	83	4	94	76	18	62	57	5	4.24149877003357e-10	9.37248065460071
chr2L	20575626	T	A	intergenic	mir-4973(dist=13178),CG31677(dist=27909)	174	133	41	60	49	11	31	20	11	49	37	12	80	75	5	53	47	6	113	104	9	85	65	20	76	49	27	64	41	23	3.11364493820718e-09	8.50673091333795
chr2L	20624172	A	G	intergenic	mir-288(dist=5710),CG17472(dist=10385)	205	152	53	62	41	21	42	33	9	60	54	6	68	65	3	75	63	12	111	91	20	91	51	40	81	51	30	60	38	22	1.08447578256457e-09	8.96478014177427
chr2L	20683087	G	A	exonic	CG2617	293	261	32	59	47	12	31	27	4	67	55	12	57	33	24	64	39	25	100	70	30	108	96	12	95	82	13	62	59	3	2.22293852829689e-10	9.65307254683343
chr2L	20699850	T	-ttttgg	intronic	Hr38	98	98	0	69	44	25	35	28	7	48	40	8	62	62	0	55	48	7	62	62	0	67	45	22	63	43	20	41	28	13	6.11679305508035e-09	8.21347621241653
chr2L	20711760	T	G	intronic	Hr38	198	127	71	76	32	44	42	21	21	52	34	18	92	23	69	67	21	46	92	30	62	99	64	35	102	65	37	60	45	15	2.33625265680911e-16	15.6314801917289
chr2L	20853278	T	+AAA	intronic	CG9335	185	94	91	67	51	16	38	15	23	76	56	20	47	47	0	43	43	0	90	90	0	69	40	29	81	56	25	40	19	21	4.33154746403777e-09	8.36335692234618
chr2L	20855929	C	T	intronic	CG9335	234	137	97	81	56	25	26	23	3	73	29	44	76	72	4	62	57	5	88	74	14	99	66	33	87	52	35	56	39	17	1.33079449743132e-09	8.87588900352019
chr2L	20865847	G	A	intronic	CG9338	211	101	110	85	18	67	53	34	19	76	35	41	85	68	17	67	53	14	105	95	10	80	40	40	93	53	40	61	31	30	7.20408730908192e-13	12.1424210324401
chr2L	20865856	C	A	intronic	CG9338	210	92	118	79	16	63	46	30	16	72	32	40	84	67	17	77	64	13	103	93	10	77	40	37	91	55	36	62	34	28	9.80275144665183e-12	11.0086520089622
chr2L	20865857	A	T	intronic	CG9338	214	94	120	81	16	65	46	30	16	70	31	39	85	68	17	75	62	13	102	92	10	76	39	37	92	56	36	60	33	27	1.54284571281003e-11	10.8116775019508
chr2L	20881288	A	G	intronic	sky	186	142	44	64	35	29	54	36	18	69	69	0	87	32	55	83	22	61	123	40	83	86	53	33	61	35	26	47	32	15	1.9087703497787e-10	9.71924631981136
chr2L	20903341	C	T	UTR5	sky	259	159	100	71	54	17	46	28	18	50	27	23	74	10	64	57	12	45	91	23	68	64	32	32	98	49	49	54	28	26	1.16247318824229e-10	9.9346170550683
chr2L	20944034	C	A	intergenic	CG9270(dist=9921),CG42238(dist=21486)	220	116	104	55	31	24	29	15	14	46	17	29	71	62	9	62	54	8	101	77	24	73	40	33	84	46	38	44	21	23	1.80568640253286e-10	9.74335767233666
chr2L	20944041	C	G	intergenic	CG9270(dist=9928),CG42238(dist=21479)	216	112	104	55	31	24	30	19	11	44	16	28	71	63	8	62	51	11	101	77	24	72	38	34	82	47	35	42	18	24	7.44030659899909e-10	9.1284091677458
chr2L	20944073	G	T	intergenic	CG9270(dist=9960),CG42238(dist=21447)	217	130	87	60	36	24	37	11	26	59	40	19	73	23	50	51	11	40	111	26	85	79	37	42	80	41	39	55	36	19	7.40956090626148e-09	8.13020752773429
chr2L	20948701	C	G	intergenic	CG9270(dist=14588),CG42238(dist=16819)	223	99	124	70	38	32	45	31	14	89	60	29	79	57	22	71	59	12	130	108	22	96	55	41	91	54	37	76	36	40	2.39466871941352e-09	8.62075455877635
chr2L	20948826	C	G	intergenic	CG9270(dist=14713),CG42238(dist=16694)	204	74	130	88	16	72	42	19	23	76	28	48	81	4	77	58	5	53	90	14	76	85	29	56	74	22	52	56	21	35	1.0336249459169e-08	7.98563701778618
chr2L	20959614	C	T	intergenic	CG9270(dist=25501),CG42238(dist=5906)	181	109	72	65	39	26	42	21	21	72	57	15	108	9	99	69	13	56	122	18	104	112	48	64	86	39	47	49	26	23	1.38777986141192e-15	14.8576794190082
chr2L	20960044	G	A	intergenic	CG9270(dist=25931),CG42238(dist=5476)	268	211	57	67	46	21	27	19	8	67	67	0	71	25	46	63	23	40	105	31	74	79	46	33	90	56	34	64	45	19	1.30654488186898e-10	9.88387566698278
chr2L	20960152	A	G	intergenic	CG9270(dist=26039),CG42238(dist=5368)	195	158	37	63	49	14	52	39	13	69	69	0	78	25	53	54	18	36	98	25	73	93	55	38	98	57	41	66	33	33	4.12835437385577e-09	8.38422303037201
chr2L	20963537	A	G	intergenic	CG9270(dist=29424),CG42238(dist=1983)	218	105	113	78	36	42	57	24	33	51	10	41	98	86	12	74	58	16	119	91	28	76	33	43	89	46	43	50	22	28	4.60496773064788e-14	13.3367734087789
chr2L	20967073	C	A	UTR3	CG42238	190	106	84	60	22	38	33	19	14	52	23	29	71	63	8	81	67	14	96	87	9	75	47	28	89	53	36	53	34	19	6.48857511854878e-10	9.18785066315224
chr2L	20967375	A	G	UTR3	CG42238	188	85	103	59	20	39	39	19	20	51	9	42	86	78	8	54	40	14	125	108	17	76	44	32	72	38	34	47	28	19	3.06356667875944e-11	10.5137726627771
chr2L	20982934	C	T	intronic	CG42238	222	84	138	52	25	27	38	12	26	44	25	19	62	5	57	53	11	42	98	13	85	77	32	45	85	35	50	50	20	30	1.10564278412262e-09	8.95638516411888
chr2L	20991750	A	C	intronic	CG42238	189	152	37	86	58	28	53	41	12	62	62	0	108	42	66	71	28	43	119	52	67	81	58	23	82	63	19	62	51	11	3.81202941474505e-15	14.4188437568763
chr2L	20991798	C	T	intronic	CG42238	186	142	44	94	69	25	41	30	11	75	75	0	80	31	49	80	26	54	106	33	73	83	52	31	81	61	20	71	44	27	5.075550693843e-13	12.2945168301985
chr2L	20991818	C	T	intronic	CG42238	184	137	47	92	66	26	43	32	11	67	67	0	75	25	50	73	22	51	120	46	74	89	55	34	73	53	20	63	39	24	2.67415530683367e-11	10.5728133738346
chr2L	21005678	A	T	intronic	CG42238	203	92	111	79	52	27	48	20	28	61	36	25	96	13	83	52	9	43	119	21	98	81	48	33	78	30	48	63	28	35	1.71582412055128e-09	8.76552723128262
chr2L	21166832	C	T	exonic	CG43345	164	145	19	77	67	10	36	33	3	54	50	4	71	45	26	62	33	29	114	70	44	74	68	6	74	59	15	60	52	8	2.7979147959438e-09	8.55316551508181
chr2L	21179802	T	A	upstream	Mcm10,bur	213	189	24	82	74	8	49	42	7	87	79	8	85	48	37	76	35	41	124	53	71	80	76	4	80	65	15	49	45	4	4.1616772220727e-11	10.3807316065148
chr2L	21202280	A	T	intronic	CG31988	212	162	50	61	54	7	39	36	3	58	57	1	81	38	43	64	34	30	93	54	39	76	63	13	95	70	25	57	50	7	7.98362680720153e-09	8.09779977224187
chr2L	21236840	A	T	upstream	CG31626,Hr39	177	124	53	91	43	48	28	20	8	62	54	8	87	79	8	68	61	7	109	100	9	75	53	22	72	51	21	43	25	18	4.27563630945299e-09	8.36899924348083
chr2L	21236852	A	T	upstream	CG31626,Hr39	195	137	58	101	47	54	31	24	7	55	50	5	87	79	8	62	56	6	103	91	12	73	50	23	77	53	24	47	27	20	4.64978367669876e-09	8.33256725145443
chr2L	21276425	C	T	intronic	CG8671	171	133	38	63	33	30	51	32	19	89	70	19	96	90	6	71	63	8	129	118	11	108	81	27	82	60	22	59	38	21	1.01057588451005e-08	7.9954310695939
chr2L	21281028	a	G	intronic	CG8671	262	184	78	79	31	48	42	37	5	69	50	19	81	72	9	65	53	12	119	99	20	89	59	30	81	49	32	61	33	28	8.49735175556096e-09	8.07071640336196
chr2L	21293049	T	C	intronic	Gr39a,Mio	216	101	115	84	45	39	39	16	23	71	18	53	76	18	58	72	23	49	78	20	58	89	50	39	87	50	37	67	44	23	5.50064070310185e-12	11.2595867218483
chr2L	21293059	T	A	intronic	Gr39a,Mio	214	100	114	85	48	37	36	16	20	70	18	52	68	18	50	68	20	48	80	21	59	91	46	45	86	48	38	62	43	19	2.36788109886392e-10	9.62564010912976
chr2L	21293069	G	T	intronic	Gr39a,Mio	202	101	101	79	48	31	31	13	18	66	18	48	73	21	52	69	19	50	78	20	58	86	44	42	82	43	39	65	43	22	1.50212933640082e-09	8.82329267208089
chr2L	21293082	G	A	intronic	Gr39a,Mio	209	108	101	76	48	28	32	11	21	64	16	48	75	23	52	63	22	41	78	20	58	85	46	39	82	48	34	63	39	24	6.45190091179346e-09	8.19031231112061
chr2L	21293203	G	A	intronic	Gr39a,Mio	295	128	167	82	50	32	39	19	20	71	24	47	71	16	55	74	15	59	70	12	58	82	43	39	78	46	32	55	30	25	2.55085376332332e-13	12.5933144381374
chr2L	21294111	T	G	intronic	Gr39a,Mio	143	87	56	87	51	36	38	17	21	91	53	38	69	18	51	79	25	54	105	24	81	82	44	38	86	42	44	49	32	17	1.28768285127181e-09	8.89019108798784
chr2L	21315619	G	T	intronic	crc	218	190	28	84	65	19	46	38	8	76	58	18	86	86	0	81	73	8	117	103	14	73	50	23	61	39	22	49	34	15	2.31109488008349e-09	8.63618222455514
chr2L	21358712	G	A	downstream	Tsp39D	243	205	38	69	49	20	28	24	4	79	59	20	91	91	0	69	65	4	125	114	11	90	67	23	84	67	17	62	44	18	1.12031283315144e-08	7.95066068916836
chr2L	21397325	t	+C	intergenic	nrv3(dist=6978),His4:CG33903(dist=22251)	229	229	0	94	85	9	33	33	0	101	101	0	87	65	22	71	42	29	107	59	48	89	89	0	91	91	0	48	48	0	3.59177974446448e-09	8.44469030304497
chr2L	21402330	t	A	intergenic	nrv3(dist=11983),His4:CG33903(dist=17246)	234	218	16	81	72	9	28	23	5	113	113	0	76	57	19	63	36	27	108	74	34	93	88	5	100	99	1	41	41	0	3.81551519552418e-10	9.41844681250157
chr2L	21730054	t	C	intergenic	CG31619(dist=1003),step(dist=11200)	156	47	109	67	16	51	28	9	19	53	31	22	67	2	65	43	1	42	74	5	69	78	26	52	63	17	46	40	17	23	1.38190416719946e-09	8.85952207353169
chr2L	21752713	t	C	intronic	step	196	175	21	56	51	5	34	29	5	56	56	0	99	49	50	79	42	37	109	49	60	67	64	3	54	43	11	39	39	0	3.86163433504447e-15	14.413228852719
chr2L	21752747	g	C	intronic	step	191	161	30	64	55	9	44	39	5	56	56	0	111	56	55	83	45	38	117	58	59	98	92	6	63	55	8	32	32	0	7.2076198726311e-17	16.1422081259652
chr2L	21799013	T	G	intergenic	CG31612(dist=3568),tsh(dist=29582)	204	56	148	71	14	57	49	16	33	65	9	56	84	44	40	73	42	31	105	50	55	89	8	81	78	16	62	53	15	38	5.96184792507122e-09	8.2246191061539
chr2L	21847979	G	A	intergenic	tsh(dist=10966),CG11629(dist=48687)	230	163	67	67	47	20	42	30	12	60	40	20	77	40	37	66	31	35	111	57	54	85	73	12	74	55	19	67	53	14	4.16746353891892e-11	10.3801281911198
chr2L	21847984	C	T	intergenic	tsh(dist=10971),CG11629(dist=48682)	235	170	65	71	48	23	47	32	15	61	41	20	76	36	40	67	33	34	111	57	54	83	71	12	75	56	19	67	52	15	3.5307942262635e-11	10.4521275922648
chr2L	21848010	G	C	intergenic	tsh(dist=10997),CG11629(dist=48656)	220	154	66	77	48	29	39	25	14	76	46	30	76	38	38	59	26	33	105	50	55	85	73	12	76	56	20	65	51	14	2.93297664403929e-12	11.5326913953915
chr2L	21851319	T	G	intergenic	tsh(dist=14306),CG11629(dist=45347)	194	141	53	71	47	24	57	46	11	69	56	13	82	35	47	58	31	27	107	45	62	84	80	4	61	51	10	48	43	5	9.27255271501216e-19	18.0328006890024
chr2L	21861405	G	T	intergenic	tsh(dist=24392),CG11629(dist=35261)	252	176	76	52	39	13	17	12	5	74	63	11	62	25	37	61	33	28	105	52	53	89	76	13	64	53	11	66	61	5	3.79184647910763e-16	15.421149254305
chr2L	21865351	T	C	intergenic	tsh(dist=28338),CG11629(dist=31315)	171	92	79	77	44	33	54	32	22	55	38	17	78	49	29	61	43	18	132	89	43	82	27	55	58	25	33	45	17	28	9.95687155798235e-10	9.00187709516352
chr2L	21902351	A	G	upstream	CG1421	175	66	109	57	5	52	39	10	29	49	29	20	61	8	53	59	12	47	88	6	82	68	30	38	76	35	41	52	27	25	6.84241563523807e-13	12.1647905485947
chr2L	21902373	A	G	upstream	CG1421	170	71	99	45	3	42	39	9	30	48	28	20	54	8	46	52	13	39	78	6	72	65	28	37	73	31	42	53	27	26	4.35465478606464e-09	8.36104626785486
chr2L	21919230	G	C	intergenic	CG11634(dist=1780),CG2528(dist=62342)	189	140	49	69	25	44	39	29	10	72	64	8	92	33	59	79	30	49	88	25	63	91	52	39	68	41	27	54	37	17	7.04391825814302e-09	8.15218569248946
chr2L	21919369	T	G	intergenic	CG11634(dist=1919),CG2528(dist=62203)	185	103	82	89	26	63	56	32	24	59	39	20	83	24	59	71	23	48	89	20	69	100	56	44	86	49	37	57	33	24	1.46458167882919e-10	9.83428640296795
chr2L	21919467	T	A	intergenic	CG11634(dist=2017),CG2528(dist=62105)	212	121	91	82	58	24	52	30	22	72	40	32	78	63	15	85	64	21	108	85	23	101	60	41	80	37	43	67	31	36	4.21552492201361e-10	9.3751483388234
chr2L	22005706	T	A	intergenic	CG2528(dist=12773),CG31693(dist=9525)	203	144	59	54	41	13	33	27	6	62	22	40	66	58	8	59	54	5	101	91	10	89	65	24	80	49	31	47	27	20	6.44271199885663e-09	8.1909312819864
chr2L	22005727	C	T	intergenic	CG2528(dist=12794),CG31693(dist=9504)	232	165	67	60	46	14	48	39	9	50	21	29	77	69	8	58	55	3	104	93	11	70	48	22	76	43	33	52	30	22	6.05163968006646e-12	11.2181269381534
chr2L	22159052	T	A	UTR3	CG42748	173	101	72	87	60	27	34	18	16	81	42	39	74	57	17	63	45	18	131	102	29	97	34	63	82	44	38	62	21	41	5.61893354558432e-10	9.25034610422058
chr2L	22164464	C	T	UTR3	CG42748	192	96	96	76	63	13	52	38	14	75	9	66	101	82	19	61	44	17	99	83	16	73	36	37	48	21	27	29	11	18	2.65968189847501e-12	11.575170302466
chr2L	22197467	G	A	intronic	Ir40a	212	63	149	62	23	39	53	23	30	87	6	81	71	46	25	69	50	19	131	111	20	67	23	44	65	22	43	30	11	19	5.24838651429322e-09	8.27997418909666
chr2L	22226093	c	T	intergenic	Ir40a(dist=11828),CG3262(dist=13813)	161	115	46	67	24	43	29	27	2	70	49	21	78	57	21	51	45	6	117	87	30	101	55	46	71	38	33	64	28	36	8.71425924702241e-09	8.05976952405639
chr2L	22247997	g	A	upstream	RpL21	200	120	80	71	44	27	40	27	13	77	45	32	83	65	18	83	71	12	145	123	22	101	57	44	82	51	31	49	22	27	1.32782265140963e-11	10.8768599269692
chr2L	22269134	t	G	intergenic	Tif-IA(dist=10874),CG17018(dist=42797)	138	69	69	50	23	27	35	20	15	61	33	28	92	68	24	74	59	15	103	80	23	71	34	37	58	30	28	26	8	18	4.85906688017524e-10	9.3134471232685
chr2L	22273153	A	T	intergenic	Tif-IA(dist=14893),CG17018(dist=38778)	208	109	99	79	48	31	47	24	23	72	39	33	106	83	23	81	71	10	102	77	25	88	43	45	49	24	25	37	12	25	3.26765769529652e-12	11.4857634444377
chr2L	22277381	t	G	intergenic	Tif-IA(dist=19121),CG17018(dist=34550)	232	116	116	68	38	30	23	10	13	65	26	39	100	77	23	68	54	14	87	58	29	71	24	47	79	34	45	49	16	33	1.405642917042e-14	13.8521249914459
chr2L	22313681	T	C	intronic	CG17018	176	75	101	81	43	38	45	25	20	64	20	44	78	60	18	67	59	8	101	85	16	76	41	35	62	33	29	35	20	15	6.91866160484326e-10	9.1599779104347
chr2L	22422263	c	A	intergenic	CG17018(dist=53467),RpL5(dist=5270)	248	146	102	65	48	17	48	27	21	52	16	36	88	73	15	90	80	10	136	114	22	83	38	45	76	45	31	46	28	18	1.06535190244404e-13	12.9725069142479
chr2L	22820125	G	A	intronic	lt	266	197	69	97	77	20	55	45	10	68	57	11	91	91	0	76	71	5	112	107	5	51	35	16	73	57	16	47	29	18	6.42577920817103e-10	9.19207420102545
chr2L	22831796	G	T	exonic	lt	223	204	19	72	60	12	30	29	1	77	77	0	86	58	28	82	56	26	115	80	35	83	81	2	75	69	6	35	35	0	7.51061267582435e-10	9.12432463411745
chr2L	22916347	G	C	intronic	Cht3	215	170	45	61	47	14	32	32	0	63	62	1	96	53	43	78	33	45	114	58	56	85	80	5	51	39	12	46	39	7	4.95524406396244e-09	8.30493495005424
chr2L	22917363	T	-a	intronic	Cht3	105	105	0	68	29	39	33	33	0	67	52	15	87	32	55	74	18	56	105	39	66	81	58	23	16	16	0	17	17	0	4.39850657076435e-09	8.35669475491644
chr2L	22921932	c	A	intergenic	Cht3(dist=3285),Spf45(dist=37674)	270	155	115	72	35	37	27	18	9	59	34	25	76	56	20	62	48	14	104	73	31	75	36	39	94	47	47	52	20	32	9.18438666598844e-09	8.03694984060702
chr2L	22935018	g	A	intergenic	Cht3(dist=16371),Spf45(dist=24588)	222	123	99	105	44	61	59	39	20	69	28	41	85	60	25	81	64	17	107	73	34	98	42	56	78	41	37	47	18	29	2.12296272917728e-09	8.67305763025921
chr2L	22935045	a	T	intergenic	Cht3(dist=16398),Spf45(dist=24561)	225	125	100	105	44	61	60	37	23	69	26	43	78	56	22	72	55	17	106	72	34	105	49	56	74	39	35	55	19	36	1.08675598857379e-08	7.96386795794882
chr2L	22957243	t	C	intergenic	Cht3(dist=38596),Spf45(dist=2363)	180	88	92	84	34	50	58	27	31	65	36	29	89	60	29	71	56	15	117	82	35	104	45	59	70	28	42	46	17	29	1.66141219444923e-11	10.7795226062203
chr2L	22958891	G	T	downstream	Spf45	195	96	99	65	21	44	49	22	27	81	45	36	97	69	28	75	59	16	97	75	22	73	29	44	64	33	31	35	13	22	4.01265499501584e-11	10.3965681789659
chr2R	643122	g	A	intronic	CG17082	204	159	45	64	32	32	39	35	4	63	29	34	88	84	4	76	73	3	107	106	1	78	54	24	73	55	18	42	36	6	5.48242975391497e-09	8.26102692420722
chr2R	966161	C	A	intergenic	TpnC41C(dist=8446),CG3107(dist=11931)	165	83	82	67	31	36	31	21	10	65	53	12	71	26	45	65	22	43	109	43	66	87	64	23	71	41	30	47	35	12	1.00745100582454e-10	9.99677606520415
chr2R	967696	T	A	intergenic	TpnC41C(dist=9981),CG3107(dist=10396)	214	181	33	59	48	11	31	24	7	61	54	7	84	49	35	69	42	27	93	61	32	98	88	10	77	66	11	55	55	0	9.26134303018346e-12	11.0333260296999
chr2R	978371	T	G	intronic	CG3107	182	163	19	66	49	17	41	39	2	65	39	26	102	101	1	76	73	3	134	129	5	85	59	26	63	48	15	48	37	11	2.70136197819699e-11	10.5684172171452
chr2R	1070427	a	G	intronic	Nipped-A	239	223	16	79	62	17	36	31	5	71	71	0	89	61	28	71	39	32	135	97	38	107	104	3	77	70	7	59	59	0	1.16055387131017e-09	8.93533469538926
chr2R	1132237	A	G	intronic	Nipped-A	209	134	75	66	41	25	57	48	9	67	57	10	85	47	38	79	49	30	101	48	53	89	77	12	47	40	7	50	44	6	9.5505833955079e-12	11.019970098813
chr2R	1172896	g	T	intronic	d4	213	188	25	86	79	7	59	40	19	78	77	1	90	65	25	77	48	29	96	66	30	83	74	9	105	93	12	71	71	0	3.62018271444731e-10	9.44126950961222
chr2R	1328705	G	A	intronic	CG42345	165	146	19	64	57	7	52	46	6	75	67	8	90	55	35	81	52	29	115	82	33	92	86	6	72	63	9	47	47	0	1.847192012469e-10	9.73348795804028
chr2R	1373443	C	T	exonic	CG30440	110	62	48	77	40	37	38	26	12	77	77	0	71	18	53	87	24	63	136	34	102	60	34	26	46	28	18	43	19	24	6.42522541805066e-09	8.19211163124986
chr2R	1384749	t	A	intronic	CG30438	194	96	98	53	39	14	34	17	17	73	37	36	95	29	66	73	16	57	114	38	76	80	48	32	48	28	20	34	21	13	7.0803839876389e-10	9.14994318875224
chr2R	1384778	T	A	intronic	CG30438	185	104	81	65	46	19	36	15	21	77	50	27	101	26	75	79	17	62	134	48	86	81	53	28	54	34	20	31	18	13	9.59929549776734e-11	10.0177606391124
chr2R	1403122	G	A	intronic	CG30438	232	129	103	67	43	24	32	12	20	63	16	47	76	48	28	57	43	14	113	77	36	79	33	46	47	15	32	51	22	29	7.18003523979193e-09	8.14387342422433
chr2R	1403580	A	G	intronic	CG30438	150	66	84	65	21	44	36	24	12	77	52	25	82	12	70	86	8	78	126	32	94	75	43	32	83	57	26	43	23	20	2.74516550474911e-10	9.56143146701262
chr2R	1428619	C	T	intronic	CG30438	196	43	153	76	24	52	35	13	22	79	7	72	95	47	48	66	39	27	117	60	57	66	8	58	65	16	49	28	3	25	3.75014793266609e-12	11.4259516002527
chr2R	1484754	c	T	intergenic	CG30438(dist=47706),Fis1(dist=6338)	200	156	44	51	31	20	21	15	6	62	37	25	66	60	6	49	42	7	69	57	12	63	36	27	64	39	25	57	28	29	7.38688803090992e-10	9.131538483885
chr2R	1489341	a	C	intergenic	CG30438(dist=52293),Fis1(dist=1751)	261	92	169	70	29	41	46	13	33	75	9	66	85	51	34	93	65	28	109	67	42	102	17	85	73	20	53	46	1	45	2.39188585908835e-09	8.62125954874334
chr2R	1489905	A	T	intergenic	CG30438(dist=52857),Fis1(dist=1187)	203	153	50	73	47	26	63	60	3	81	41	40	91	73	18	82	71	11	114	87	27	87	42	45	68	42	26	33	15	18	4.6870842549638e-09	8.32909723953783
chr2R	1489936	G	A	intergenic	CG30438(dist=52888),Fis1(dist=1156)	189	79	110	74	33	41	55	19	36	93	6	87	106	63	43	90	71	19	118	72	46	84	17	67	78	22	56	38	3	35	5.93940355508499e-09	8.22625716541294
chr2R	1490158	A	C	downstream	Fis1	199	69	130	81	33	48	62	18	44	84	5	79	100	60	40	80	55	25	118	69	49	113	25	88	77	15	62	55	3	52	3.8396900108064e-18	17.4157038360571
chr2R	1490660	A	T	downstream	Fis1	160	79	81	50	24	26	30	23	7	39	5	34	69	55	14	82	66	16	101	74	27	45	14	31	25	11	14	23	3	20	2.36436744263684e-14	13.6262850295213
chr2R	1494046	T	C	intergenic	Fis1(dist=1713),CG17508(dist=2083)	260	108	152	60	28	32	38	13	25	76	7	69	67	35	32	81	64	17	98	69	29	96	20	76	82	14	68	47	2	45	4.4767523966406e-09	8.34903692521593
chr2R	1494059	T	C	intergenic	Fis1(dist=1726),CG17508(dist=2070)	272	119	153	60	26	34	44	17	27	80	9	71	65	35	30	82	66	16	95	65	30	86	18	68	82	15	67	48	2	46	8.87762675468393e-09	8.05170311812893
chr2R	1501877	g	A	intergenic	CG17508(dist=2786),CG11665(dist=27284)	133	102	31	58	47	11	15	8	7	21	8	13	53	40	13	71	60	11	94	84	10	59	33	26	42	20	22	25	15	10	3.2555138872421e-09	8.48738044771695
chr2R	1515476	a	G	intergenic	CG17508(dist=16385),CG11665(dist=13685)	271	115	156	59	30	29	30	14	16	53	6	47	63	50	13	77	59	18	109	72	37	78	20	58	115	36	79	60	5	55	5.78009296883746e-10	9.23806517619394
chr2R	1550961	T	C	upstream	l(2)NC136	181	132	49	79	60	19	60	48	12	67	61	6	87	57	30	80	28	52	108	51	57	118	107	11	65	57	8	50	45	5	5.18829866284184e-09	8.284975031838
chr2R	1555769	A	C	upstream	CG8245	216	164	52	63	47	16	48	46	2	65	62	3	87	56	31	75	33	42	109	63	46	100	90	10	66	60	6	54	53	1	3.49322761783334e-11	10.4567731149211
chr2R	1572519	A	T	intronic	scaf	210	79	131	77	33	44	54	23	31	73	27	46	58	34	24	63	43	20	84	58	26	77	16	61	82	30	52	47	12	35	1.4704639864908e-11	10.8325456074438
chr2R	1639385	A	C	intergenic	ap(dist=25050),l(2)09851(dist=2648)	170	97	73	68	38	30	47	36	11	69	53	16	91	86	5	82	64	18	100	84	16	89	44	45	93	43	50	51	29	22	2.19415625678191e-09	8.65873244738952
chr2R	1669028	g	T	intronic	CG11163	209	157	52	57	45	12	35	32	3	60	38	22	93	48	45	105	38	67	114	44	70	82	61	21	39	29	10	38	29	9	6.28184332930077e-10	9.20191289921237
chr2R	1681618	G	T	intergenic	Or42a(dist=1146),Tsp42A(dist=1300)	152	101	51	65	41	24	35	21	14	66	32	34	56	47	9	59	54	5	96	83	13	87	40	47	57	31	26	20	13	7	4.74855041455532e-13	12.3234389468047
chr2R	1714094	C	A	intronic	dpr12	230	200	30	59	47	12	49	39	10	53	46	7	64	40	24	39	16	23	93	66	27	94	90	4	74	74	0	36	36	0	7.65542737776013e-09	8.1160305590321
chr2R	1779464	A	T	intergenic	dpr12(dist=31772),CG43366(dist=1965)	148	39	109	73	24	49	30	12	18	59	37	22	75	5	70	65	7	58	68	5	63	95	32	63	64	23	41	39	10	29	7.68192854806134e-09	8.11452973665626
chr2R	1851969	C	T	intronic	CG7881	146	103	43	80	31	49	43	30	13	69	64	5	86	30	56	64	15	49	107	24	83	89	62	27	80	56	24	64	52	12	6.76119242351676e-19	18.1699767038683
chr2R	1892078	G	C	intronic	Src42A	250	205	45	70	40	30	40	26	14	79	78	1	72	31	41	88	31	57	111	54	57	79	57	22	87	60	27	43	33	10	5.05598502312094e-10	9.29619422119434
chr2R	1904026	t	-TATTG	intronic	Pngl	193	112	81	24	24	0	35	24	11	26	11	15	67	31	36	49	27	22	71	36	35	49	49	0	21	21	0	27	21	6	1.04825410249094e-09	8.9795334292481
chr2R	1910681	C	G	UTR5	dream	246	193	53	56	34	22	34	28	6	65	65	0	88	41	47	67	22	45	91	40	51	94	63	31	88	65	23	69	52	17	4.08605163752048e-11	10.3886961492678
chr2R	1910684	A	G	UTR5	dream	251	197	54	59	36	23	36	30	6	66	66	0	87	43	44	65	23	42	91	39	52	90	61	29	93	70	23	71	54	17	4.78441555441192e-11	10.3201711063712
chr2R	1938602	A	G	UTR5	CCHa2r	257	118	139	64	24	40	39	8	31	58	25	33	80	57	23	75	42	33	115	82	33	86	36	50	77	25	52	67	20	47	4.04407535824771e-09	8.39318076026051
chr2R	1997303	T	A	intronic	EcR	191	113	78	60	25	35	35	12	23	60	43	17	76	15	61	71	24	47	112	21	91	85	46	39	64	39	25	32	15	17	3.81953535313648e-09	8.41798946584286
chr2R	2063908	G	C	downstream	Cyp6w1	280	227	53	87	58	29	51	33	18	57	53	4	60	23	37	77	21	56	95	36	59	100	82	18	75	58	17	49	43	6	4.29228835307405e-22	21.3673111101119
chr2R	2073038	A	T	exonic	Ptr	226	185	41	51	44	7	36	34	2	56	42	14	63	32	31	47	13	34	85	36	49	58	43	15	68	54	14	44	38	6	5.25828414281486e-10	9.2791559495491
chr2R	2102473	T	C	intronic	bin3	267	253	14	66	56	10	23	15	8	64	58	6	80	43	37	78	36	42	110	51	59	93	85	8	94	73	21	41	39	2	2.37489263041733e-10	9.62435602017442
chr2R	2107577	G	T	intronic	bin3	211	95	116	76	23	53	41	3	38	52	7	45	59	32	27	68	42	26	104	57	47	78	8	70	67	9	58	44	7	37	8.16660117666768e-18	17.0879586530563
chr2R	2119216	A	G	intronic	bin3	173	11	162	59	8	51	36	10	26	60	7	53	78	36	42	55	32	23	87	35	52	79	5	74	74	13	61	49	3	46	7.85403679461031e-10	9.10490706847701
chr2R	2119291	C	A	intronic	bin3	184	42	142	70	18	52	40	5	35	51	11	40	76	36	40	60	37	23	99	43	56	85	7	78	57	8	49	56	7	49	2.68044636065314e-13	12.57179287917
chr2R	2135194	A	C	intronic	Pld	158	52	106	81	19	62	46	13	33	55	13	42	69	39	30	58	43	15	91	56	35	78	8	70	73	14	59	40	1	39	1.38328463919555e-13	12.859088445695
chr2R	2209952	c	A	intergenic	Pld(dist=67181),jing(dist=179812)	185	168	17	64	56	8	28	28	0	73	73	0	72	45	27	28	12	16	99	64	35	70	66	4	80	71	9	61	61	0	1.74251941047356e-10	9.75882237545973
chr2R	2396171	C	T	intronic	jing	251	201	50	78	54	24	40	37	3	75	72	3	57	35	22	64	29	35	91	46	45	81	78	3	88	78	10	53	51	2	6.95623268167595e-16	15.1576258995449
chr2R	2396172	C	G	intronic	jing	249	200	49	78	54	24	40	37	3	75	72	3	59	37	22	64	30	34	89	46	43	80	77	3	88	77	11	53	51	2	1.73396944969894e-13	12.7609585585
chr2R	2438711	T	A	intronic	jing	208	119	89	65	46	19	54	37	17	52	37	15	71	56	15	74	55	19	109	82	27	84	34	50	61	34	27	49	23	26	5.48058937393746e-10	9.26117273566062
chr2R	2467261	C	G	intronic	jing	109	57	52	42	22	20	41	13	28	65	11	54	56	37	19	53	38	15	86	51	35	64	15	49	56	20	36	42	14	28	2.54752639517332e-10	9.59388130753008
chr2R	2511165	C	G	downstream	CG33919	243	241	2	77	68	9	47	42	5	81	81	0	92	65	27	58	40	18	100	69	31	97	93	4	59	52	7	41	41	0	5.54442817664183e-09	8.25614323806935
chr2R	2530014	C	A	UTR3	Fmo-2	168	114	54	91	67	24	46	41	5	52	48	4	112	62	50	64	25	39	120	50	70	122	116	6	101	96	5	59	47	12	1.26583477468054e-09	8.89762297767362
chr2R	2536137	C	A	upstream	debcl	232	171	61	64	58	6	54	49	5	53	43	10	82	79	3	72	63	9	94	82	12	65	33	32	76	47	29	59	40	19	1.86797083016445e-09	8.72862990990332
chr2R	2537263	A	G	intronic	debcl	154	89	65	68	29	39	40	30	10	70	55	15	83	22	61	67	17	50	109	23	86	92	67	25	56	31	25	30	16	14	2.37603000421774e-12	11.6241480794384
chr2R	2544612	A	G	upstream	geminin,sced	157	137	20	67	63	4	42	40	2	84	65	19	69	39	30	55	20	35	119	53	66	117	91	26	84	69	15	63	51	12	1.65525780467992e-14	13.7811343557068
chr2R	2549744	A	G	upstream	Adf1,Dpit47	201	159	42	43	36	7	36	30	6	51	46	5	61	33	28	63	23	40	89	43	46	71	51	20	66	52	14	42	35	7	2.13633184295769e-09	8.67033128611366
chr2R	2558017	C	T	UTR3	CG3194	180	147	33	71	48	23	37	28	9	71	31	40	95	95	0	80	79	1	111	107	4	71	43	28	66	50	16	50	24	26	2.88812701236157e-10	9.53938371153355
chr2R	2631821	T	C	exonic	phtf	250	91	159	62	13	49	39	23	16	68	19	49	66	46	20	54	30	24	94	59	35	74	23	51	90	25	65	54	12	42	4.22198869000115e-13	12.3744829344288
chr2R	2646411	T	C	upstream	CG9436	263	195	68	62	39	23	22	12	10	73	65	8	68	21	47	65	15	50	93	36	57	63	39	24	95	68	27	42	29	13	2.29387149664317e-12	11.6394309150581
chr2R	2742152	G	A	intergenic	CG9445(dist=15720),coro(dist=7354)	153	116	37	68	58	10	35	30	5	48	28	20	57	56	1	56	53	3	104	95	9	84	55	29	64	50	14	59	37	22	1.03643392138848e-08	7.98445838145353
chr2R	2799132	C	T	intronic	CG30158	255	203	52	51	31	20	32	23	9	66	66	0	82	40	42	78	29	49	101	69	32	92	88	4	95	86	9	71	71	0	9.06999281091045e-09	8.04239305717179
chr2R	2830181	A	C	intronic	mim	219	191	28	76	57	19	40	32	8	63	53	10	86	49	37	78	31	47	98	63	35	96	85	11	68	61	7	50	50	0	9.78790935374025e-09	8.00931006132195
chr2R	2847725	G	A	intronic	mim	214	197	17	82	52	30	29	23	6	59	59	0	70	36	34	72	29	43	111	70	41	86	86	0	79	74	5	57	57	0	4.84802511622175e-12	11.3144351388813
chr2R	2849032	G	A	intronic	mim	257	228	29	57	39	18	36	32	4	44	44	0	62	40	22	55	25	30	80	48	32	92	91	1	62	58	4	45	45	0	1.07539059099955e-11	10.9684337676495
chr2R	2855351	G	T	intronic	mim	223	96	127	86	37	49	30	14	16	75	36	39	98	22	76	67	10	57	113	26	87	80	55	25	101	60	41	63	27	36	2.0336152518426e-09	8.69173120962728
chr2R	2900166	C	T	intronic	Tsp42Ee	281	251	30	73	55	18	58	50	8	61	55	6	83	39	44	75	41	34	87	64	23	85	78	7	82	78	4	75	73	2	5.4691465231175e-09	8.26208044134853
chr2R	2917728	T	C	intronic	Tsp42Eg	264	254	10	55	48	7	34	27	7	83	83	0	78	53	25	67	29	38	103	66	37	111	106	5	92	92	0	68	68	0	3.87817925480962e-11	10.4113721211017
chr2R	2917953	G	A	intronic	Tsp42Eg	273	260	13	53	51	2	42	29	13	60	60	0	83	58	25	61	25	36	103	66	37	92	87	5	92	92	0	51	51	0	4.76019576860883e-09	8.32237518604459
chr2R	2930667	G	A	intronic	Tsp42Ek	158	158	0	73	63	10	55	50	5	71	71	0	82	58	24	79	35	44	101	64	37	74	72	2	75	75	0	59	59	0	3.46694612295182e-09	8.46005290731578
chr2R	2933784	C	G	intronic	Tsp42El	275	261	14	68	60	8	40	34	6	70	70	0	70	44	26	73	27	46	95	62	33	97	94	3	90	90	0	59	59	0	2.83925789396659e-10	9.54679515807654
chr2R	2955300	G	T	upstream	CG12836	257	239	18	66	61	5	54	43	11	73	73	0	56	39	17	49	29	20	107	76	31	68	63	5	68	68	0	59	59	0	5.98478442056512e-10	9.22295148880731
chr2R	2966632	G	C	intergenic	CG12831(dist=5011),esn(dist=7187)	236	219	17	65	57	8	51	38	13	76	76	0	69	41	28	65	29	36	93	67	26	82	81	1	89	86	3	55	55	0	1.17810588299987e-09	8.92881567530777
chr2R	2986150	A	T	UTR5	esn	210	116	94	52	33	19	28	14	14	57	26	31	77	67	10	73	57	16	99	82	17	46	24	22	76	22	54	41	9	32	4.83537853553105e-11	10.3155695216932
chr2R	2986910	C	G	intronic	esn	186	98	88	93	56	37	51	29	22	57	32	25	110	102	8	96	80	16	115	105	10	107	52	55	82	32	50	32	20	12	6.51224087226067e-14	13.1862695443045
chr2R	2987919	A	T	intronic	esn	147	107	40	51	37	14	35	32	3	66	66	0	58	31	27	50	13	37	69	26	43	64	52	12	69	57	12	32	24	8	5.89972529359151e-09	8.22916820975698
chr2R	2988766	G	A	intronic	esn	225	217	8	64	53	11	51	39	12	79	79	0	91	67	24	64	33	31	107	74	33	76	72	4	84	84	0	62	62	0	5.24041723488791e-09	8.28063413370411
chr2R	2988800	T	C	intronic	esn	228	99	129	64	22	42	54	23	31	72	34	38	71	50	21	61	51	10	99	80	19	66	27	39	97	20	77	71	28	43	5.71022721633152e-10	9.24334661034685
chr2R	3002275	C	T	intronic	esn	182	116	66	70	25	45	41	22	19	61	53	8	67	29	38	67	9	58	126	30	96	80	65	15	94	72	22	43	34	9	1.98147590282511e-10	9.70301120485072
chr2R	3011534	G	T	intronic	esn	242	117	125	55	30	25	52	29	23	50	40	10	73	22	51	59	9	50	144	26	118	85	63	22	78	56	22	57	28	29	8.80675104881666e-09	8.05518428021558
chr2R	3029519	G	T	intergenic	Cyp9b2(dist=9879),Spn43Aa(dist=5684)	186	156	30	70	70	0	34	27	7	77	58	19	77	77	0	63	59	4	106	98	8	85	57	28	92	68	24	57	46	11	7.62420343817448e-09	8.11780552384693
chr2R	3032123	T	G	intergenic	Cyp9b2(dist=12483),Spn43Aa(dist=3080)	176	118	58	84	82	2	51	30	21	61	40	21	71	71	0	64	61	3	116	109	7	111	73	38	96	58	38	53	34	19	3.29216166239059e-14	13.4825188468011
chr2R	3032998	C	A	intergenic	Cyp9b2(dist=13358),Spn43Aa(dist=2205)	238	149	89	70	57	13	45	25	20	75	40	35	69	59	10	63	58	5	115	97	18	81	39	42	78	41	37	44	29	15	1.91926118669997e-13	12.7168659193636
chr2R	3033032	A	G	intergenic	Cyp9b2(dist=13392),Spn43Aa(dist=2171)	211	135	76	61	47	14	46	24	22	66	28	38	65	57	8	50	44	6	105	90	15	77	39	38	86	51	35	48	29	19	2.06384582844667e-11	10.6853227481086
chr2R	3046514	C	A	intronic	pk	270	170	100	60	35	25	30	18	12	65	34	31	60	13	47	55	9	46	88	16	72	57	36	21	85	65	20	54	25	29	8.14520408126282e-09	8.08909802980164
chr2R	3048234	G	-tattaca	intronic	pk	120	120	0	65	65	0	31	31	0	55	55	0	29	16	13	38	22	16	85	58	27	42	42	0	77	72	5	41	36	5	5.04764635889803e-09	8.29691107962746
chr2R	3051133	T	G	intronic	pk	246	178	68	68	44	24	45	24	21	79	44	35	77	70	7	71	55	16	121	102	19	92	48	44	70	35	35	45	29	16	3.08133783725067e-12	11.5112606831143
chr2R	3055057	T	C	intronic	pk	194	116	78	62	49	13	48	36	12	60	29	31	70	68	2	61	56	5	97	91	6	86	58	28	84	41	43	41	26	15	5.38581270999711e-11	10.2687487531208
chr2R	3055510	G	T	intronic	pk	178	147	31	64	59	5	49	35	14	53	40	13	79	76	3	59	52	7	128	114	14	105	70	35	77	54	23	41	30	11	5.36526137713639e-09	8.27040911584473
chr2R	3059146	G	A	intronic	pk	185	94	91	60	60	0	40	29	11	67	45	22	80	78	2	63	53	10	81	73	8	78	48	30	87	50	37	49	29	20	9.77418343802288e-13	12.0099195145637
chr2R	3063495	C	A	UTR5	CG11060	166	95	71	62	56	6	39	24	15	62	17	45	82	78	4	48	43	5	92	77	15	83	52	31	79	40	39	71	42	29	1.56409016799212e-10	9.80573821397908
chr2R	3069095	G	A	exonic	CG30385	217	123	94	92	71	21	37	16	21	59	28	31	70	61	9	73	58	15	96	88	8	76	43	33	67	34	33	62	32	30	1.65057741500627e-13	12.782364101675
chr2R	3069206	A	G	exonic	CG30385	238	125	113	74	57	17	43	32	11	58	25	33	71	65	6	69	57	12	83	71	12	77	46	31	72	36	36	64	40	24	6.61989372841468e-11	10.1791489823932
chr2R	3072957	C	T	intronic	pk	168	95	73	61	39	22	35	26	9	51	36	15	50	47	3	45	38	7	78	68	10	71	37	34	94	54	40	48	32	16	3.93131417849862e-10	9.40546224731805
chr2R	3073507	G	A	intronic	pk	292	169	123	73	49	24	32	16	16	61	34	27	61	21	40	65	14	51	109	36	73	78	49	29	100	65	35	53	38	15	5.78881996535293e-14	13.2374099569576
chr2R	3074229	A	G	intronic	pk	131	90	41	74	73	1	34	19	15	72	58	14	88	88	0	66	59	7	112	103	9	79	55	24	78	58	20	36	25	11	2.6404191271874e-09	8.57832712988127
chr2R	3074603	A	G	intronic	pk	156	95	61	63	32	31	39	28	11	49	28	21	92	87	5	75	60	15	105	92	13	84	38	46	65	34	31	50	27	23	3.2437234361703e-13	12.4889561813614
chr2R	3074626	T	C	intronic	pk	158	100	58	60	48	12	38	24	14	49	28	21	85	81	4	74	60	14	81	74	7	76	37	39	64	34	30	46	26	20	1.3607113351715e-12	11.8662339973822
chr2R	3074641	T	A	intronic	pk	167	112	55	50	37	13	28	18	10	48	28	20	86	81	5	73	60	13	85	77	8	68	36	32	68	41	27	41	23	18	3.93801086526361e-13	12.4047230899456
chr2R	3075338	T	A	intronic	pk	222	127	95	59	24	35	35	22	13	63	39	24	75	70	5	82	69	13	117	99	18	84	42	42	89	36	53	42	17	25	4.82802432867897e-21	20.3162305501355
chr2R	3078369	C	T	intronic	pk	252	121	131	64	46	18	34	11	23	50	22	28	59	12	47	54	9	45	87	10	77	92	40	52	81	31	50	59	25	34	1.21617002556546e-08	7.9150057046661
chr2R	3081920	T	C	intronic	pk	169	119	50	86	82	4	53	48	5	57	43	14	78	77	1	47	43	4	97	88	9	88	63	25	78	48	30	49	34	15	2.74693229434389e-10	9.56115204482233
chr2R	3081933	T	G	intronic	pk	154	104	50	86	83	3	49	46	3	55	40	15	79	78	1	43	40	3	96	88	8	87	61	26	85	52	33	49	36	13	1.98886554166639e-10	9.70139457659713
chr2R	3081960	A	T	intronic	pk	151	104	47	87	87	0	53	52	1	64	51	13	74	73	1	44	41	3	93	86	7	95	62	33	93	52	41	53	39	14	3.45156011725436e-10	9.46198455792265
chr2R	3082134	G	A	intronic	pk	136	101	35	74	74	0	54	39	15	68	54	14	86	82	4	44	41	3	103	88	15	97	61	36	77	55	22	54	36	18	5.90321446017369e-09	8.22891143883909
chr2R	3091913	A	G	intronic	pk	190	114	76	68	52	16	43	27	16	45	32	13	72	62	10	40	30	10	84	74	10	79	43	36	90	45	45	54	34	20	2.16403622429875e-10	9.66473547374967
chr2R	3110863	A	G	UTR3	pk	149	63	86	74	53	21	37	21	16	77	41	36	64	49	15	49	36	13	118	85	33	95	38	57	78	37	41	53	30	23	5.56967796303929e-09	8.25416991486545
chr2R	3113376	G	T	intergenic	pk(dist=2491),Or43a(dist=6968)	210	60	150	69	14	55	22	15	7	48	1	47	68	48	20	71	48	23	100	57	43	86	21	65	65	7	58	31	9	22	9.18042307043227e-12	11.0371373043194
chr2R	3113861	T	G	intergenic	pk(dist=2976),Or43a(dist=6483)	225	119	106	56	17	39	44	39	5	56	26	30	61	61	0	55	51	4	92	85	7	78	39	39	78	24	54	47	31	16	7.00306418006171e-09	8.15471189351222
chr2R	3113991	A	T	intergenic	pk(dist=3106),Or43a(dist=6353)	242	182	60	52	42	10	43	41	2	47	38	9	75	75	0	55	54	1	106	101	5	77	35	42	84	48	36	78	46	32	3.26567265513279e-16	15.4860273502774
chr2R	3117585	C	G	intergenic	pk(dist=6700),Or43a(dist=2759)	214	102	112	63	28	35	41	28	13	80	17	63	61	42	19	49	43	6	113	88	25	65	28	37	80	18	62	46	9	37	5.23267984319533e-09	8.28127583636431
chr2R	3117816	A	T	intergenic	pk(dist=6931),Or43a(dist=2528)	221	172	49	50	43	7	47	32	15	64	33	31	93	91	2	62	57	5	98	94	4	93	52	41	88	57	31	67	39	28	6.91072490714997e-16	15.1604763944981
chr2R	3121728	G	A	exonic	Or43a	217	56	161	66	22	44	42	37	5	72	1	71	93	64	29	62	48	14	101	56	45	85	25	60	94	11	83	70	11	59	2.74588483219785e-09	8.56131768188071
chr2R	3121787	A	G	intronic	Or43a	194	51	143	61	22	39	46	35	11	51	1	50	93	65	28	54	42	12	118	64	54	64	17	47	93	8	85	56	10	46	1.09958399173285e-08	7.95877159144834
chr2R	3136958	C	T	exonic	Gadd45	249	234	15	59	55	4	30	25	5	47	47	0	62	45	17	62	29	33	79	51	28	86	83	3	92	92	0	57	57	0	8.82887450497062e-10	9.05409465626784
chr2R	3173010	T	C	intergenic	Incenp(dist=3944),pwn(dist=9803)	157	109	48	71	55	16	45	26	19	45	45	0	59	23	36	70	20	50	91	52	39	97	89	8	70	62	8	43	35	8	3.2014674436866e-09	8.49465091023811
chr2R	3173013	A	C	intergenic	Incenp(dist=3947),pwn(dist=9800)	153	104	49	71	23	48	45	34	11	45	35	10	58	51	7	72	60	12	89	66	23	92	46	46	68	39	29	45	20	25	3.4041904594266e-10	9.4679861497731
chr2R	3174379	C	A	intergenic	Incenp(dist=5313),pwn(dist=8434)	189	133	56	41	34	7	27	8	19	51	47	4	56	16	40	50	12	38	83	33	50	94	79	15	81	70	11	45	28	17	9.89397605728042e-09	8.00462914493238
chr2R	3178051	G	C	intergenic	Incenp(dist=8985),pwn(dist=4762)	255	170	85	53	38	15	31	25	6	69	61	8	64	57	7	54	41	13	90	78	12	88	52	36	87	51	36	52	24	28	3.82533418144752e-10	9.41733061885834
chr2R	3198579	C	A	upstream	CG12164	203	188	15	77	67	10	43	42	1	58	56	2	72	40	32	77	33	44	97	68	29	99	95	4	85	84	1	41	39	2	5.14233449034998e-10	9.28883967748145
chr2R	3213375	C	G	intronic	Dscam	151	105	46	69	58	11	46	23	23	72	56	16	85	79	6	70	57	13	129	112	17	101	63	38	95	64	31	52	28	24	1.45653724695326e-10	9.83667840500168
chr2R	3235620	T	G	intronic	Dscam	170	168	2	86	77	9	35	26	9	70	70	0	58	39	19	55	32	23	105	72	33	82	80	2	79	79	0	59	59	0	1.61009417505995e-10	9.79314872116522
chr2R	3241993	C	A	exonic	Dscam	216	212	4	73	62	11	40	35	5	60	60	0	63	43	20	59	32	27	128	90	38	94	88	6	94	93	1	47	47	0	1.00056517561821e-10	9.99975461668351
chr2R	3257330	T	A	intronic	Dscam	168	104	64	99	62	37	50	22	28	86	60	26	104	36	68	68	18	50	139	35	104	100	53	47	77	43	34	47	30	17	2.43533612898324e-10	9.6134410882941
chr2R	3265029	A	C	intronic	Dscam	193	181	12	48	43	5	49	38	11	57	57	0	56	42	14	62	36	26	96	64	32	51	49	2	68	67	1	49	46	3	2.78515728168064e-09	8.55515027458817
chr2R	3269065	A	T	UTR5	Dscam	276	164	112	64	56	8	42	13	29	54	25	29	75	58	17	66	55	11	101	68	33	83	33	50	69	24	45	62	28	34	1.14983963892365e-11	10.9393627238088
chr2R	3300773	A	G	intergenic	CG1701(dist=3908),so(dist=5764)	146	119	27	96	57	39	49	35	14	71	68	3	83	83	0	62	58	4	123	123	0	103	79	24	76	52	24	57	43	14	3.48155336541879e-10	9.45822694355051
chr2R	3303692	C	T	intergenic	CG1701(dist=6827),so(dist=2845)	132	44	88	81	24	57	40	23	17	34	1	33	74	44	30	78	58	20	100	77	23	105	16	89	72	23	49	54	16	38	7.82906239281902e-10	9.1062902458612
chr2R	3303696	T	G	intergenic	CG1701(dist=6831),so(dist=2841)	132	67	65	82	26	56	41	27	14	35	5	30	69	57	12	73	60	13	94	81	13	104	24	80	73	29	44	54	24	30	5.32020701073395e-15	14.2740714688571
chr2R	3303702	T	C	intergenic	CG1701(dist=6837),so(dist=2835)	129	44	85	78	25	53	39	23	16	36	1	35	65	38	27	66	51	15	98	76	22	100	16	84	69	21	48	52	15	37	3.67432824766919e-10	9.43482204841574
chr2R	3305569	C	T	upstream	so	163	138	25	70	62	8	49	44	5	82	54	28	101	101	0	54	49	5	122	116	6	104	74	30	72	55	17	47	38	9	1.71731850052891e-09	8.76514915143522
chr2R	3317718	T	A	intronic	so	141	109	32	57	44	13	24	14	10	49	43	6	68	20	48	57	21	36	90	40	50	90	73	17	66	50	16	57	40	17	6.30094059018643e-14	13.2005946152073
chr2R	3330767	G	C	exonic	sPLA2	191	175	16	44	20	24	27	25	2	55	50	5	78	75	3	50	44	6	92	90	2	58	38	20	89	57	32	54	41	13	1.44899833730868e-10	9.8389321128712
chr2R	3335477	A	G	exonic	CG11125	172	120	52	39	31	8	12	5	7	46	33	13	36	11	25	32	12	20	74	36	38	63	54	9	80	65	15	50	37	13	2.01742172969215e-12	11.6952033056875
chr2R	3355499	T	C	intronic	Aldh-III	187	136	51	68	58	10	60	36	24	74	52	22	104	55	49	73	24	49	111	61	50	106	85	21	85	72	13	51	40	11	1.06772655090101e-08	7.97153995764511
chr2R	3356046	T	A	intronic	Aldh-III	232	172	60	61	51	10	37	24	13	56	56	0	70	26	44	55	20	35	112	34	78	90	76	14	83	78	5	69	52	17	7.15280586605982e-15	14.1455235619601
chr2R	3365667	T	G	intergenic	Aldh-III(dist=1000),wech(dist=3714)	309	176	133	57	52	5	40	18	22	70	19	51	76	69	7	100	87	13	117	106	11	59	35	24	90	35	55	64	42	22	4.21289530401159e-09	8.37541933352803
chr2R	3437575	C	A	intronic	Corin	223	180	43	59	45	14	25	19	6	42	42	0	54	31	23	61	30	31	92	46	46	67	59	8	80	77	3	66	54	12	4.76909582783522e-15	14.3215639509815
chr2R	3451901	t	C	downstream	CG30499	209	162	47	79	57	22	33	24	9	65	31	34	69	54	15	81	67	14	115	94	21	110	45	65	80	34	46	65	35	30	1.0187844877595e-16	15.991917676323
chr2R	3456088	A	G	intronic	Vps13	208	131	77	78	52	26	31	19	12	57	21	36	73	53	20	67	58	9	110	90	20	101	53	48	55	27	28	45	22	23	8.45267261187354e-11	10.0730059517519
chr2R	3462148	A	C	intronic	Vps13	151	109	42	93	63	30	48	19	29	53	48	5	102	37	65	79	23	56	124	61	63	100	81	19	92	78	14	56	47	9	5.19963959336262e-15	14.284026757911
chr2R	3463361	A	G	exonic	Vps13	212	135	77	46	29	17	47	32	15	46	37	9	43	14	29	56	15	41	92	34	58	87	52	35	77	61	16	63	44	19	5.35669391594932e-09	8.27110316871245
chr2R	3477413	A	C	intronic	CG1360	151	51	100	66	42	24	29	14	15	47	1	46	72	44	28	76	56	20	122	83	39	71	25	46	82	28	54	53	21	32	1.20895436041799e-11	10.917590094005
chr2R	3484947	G	A	intronic	CG1358	245	172	73	62	44	18	42	24	18	78	64	14	75	63	12	45	33	12	114	99	15	91	42	49	87	29	58	42	19	23	1.56163279376473e-15	14.8064210795432
chr2R	3485363	C	T	intronic	CG1358	181	122	59	63	41	22	37	27	10	78	76	2	84	67	17	70	60	10	111	91	20	95	37	58	94	46	48	47	22	25	2.58042929745385e-17	16.5883080358951
chr2R	3485590	A	G	intronic	CG1358	138	92	46	63	27	36	36	30	6	57	52	5	82	71	11	47	38	9	138	112	26	89	40	49	85	44	41	67	44	23	4.57330723643289e-09	8.339769621579
chr2R	3485592	A	C	intronic	CG1358	136	92	44	63	27	36	36	30	6	58	53	5	86	75	11	45	38	7	135	109	26	90	42	48	83	43	40	67	43	24	6.03702892157392e-11	10.2191767435684
chr2R	3485607	T	G	intronic	CG1358	124	87	37	56	24	32	33	27	6	57	52	5	86	77	9	46	38	8	140	118	22	83	37	46	82	42	40	63	42	21	1.00486510975651e-09	8.99789223279094
chr2R	3485631	A	G	intronic	CG1358	117	86	31	56	25	31	28	23	5	61	56	5	81	73	8	47	40	7	141	123	18	93	60	33	75	40	35	56	39	17	1.77995610622587e-10	9.74959070727478
chr2R	3492675	G	A	intronic	CG1358	288	263	25	52	24	28	30	23	7	62	62	0	52	38	14	53	24	29	91	55	36	75	71	4	82	82	0	48	48	0	2.79570231450406e-09	8.55350907400325
chr2R	3493725	A	C	UTR5	CG1358	221	203	18	58	30	28	48	43	5	60	54	6	76	41	35	40	24	16	100	64	36	79	70	9	84	84	0	47	44	3	4.09538628285049e-12	11.3877051286781
chr2R	3495437	T	G	intronic	CG1358	180	103	77	61	35	26	44	33	11	64	55	9	63	28	35	57	16	41	113	49	64	79	51	28	81	57	24	50	34	16	8.79941372718502e-09	8.05554626234191
chr2R	3501617	T	C	UTR5	CG1358	222	105	117	61	43	18	34	18	16	75	23	52	59	41	18	79	59	20	94	61	33	60	18	42	83	32	51	54	19	35	3.38887660547817e-12	11.4699442442448
chr2R	3502211	C	T	intronic	CG1358	179	172	7	83	70	13	47	42	5	51	51	0	75	49	26	62	33	29	111	84	27	115	113	2	76	74	2	55	55	0	1.47763823264158e-09	8.83043188041943
chr2R	3504360	T	A	intronic	CG1358	240	213	27	31	29	2	30	27	3	38	38	0	49	29	20	48	22	26	72	48	24	64	62	2	75	72	3	43	43	0	7.89509357604627e-11	10.1026427181801
chr2R	3517647	C	T	intronic	CG43340	218	145	73	69	48	21	45	43	2	68	65	3	69	25	44	55	17	38	86	36	50	80	55	25	66	59	7	57	48	9	1.43842384756687e-09	8.84211312540169
chr2R	3519275	C	G	intronic	CG43340	172	164	8	65	60	5	34	24	10	76	75	1	92	61	31	66	29	37	96	66	30	69	67	2	63	63	0	53	53	0	1.17010030674519e-08	7.93177690680198
chr2R	3525628	C	A	UTR5	CG43340	183	162	21	56	35	21	36	27	9	63	63	0	84	62	22	59	30	29	101	67	34	107	102	5	81	76	5	43	40	3	3.06761947415784e-09	8.51319851386353
chr2R	3528198	G	C	intronic	CG43340	210	145	65	52	19	33	26	17	9	53	41	12	84	33	51	51	15	36	100	40	60	77	53	24	87	73	14	44	35	9	2.52119433565855e-14	13.5983936772703
chr2R	3529122	A	C	exonic	CG43340	264	151	113	63	12	51	45	21	24	61	43	18	70	35	35	66	35	31	115	71	44	81	75	6	95	78	17	65	52	13	1.90687254517071e-09	8.71967833410601
chr2R	3584295	A	T	intronic	CG1399	155	154	1	40	37	3	32	21	11	64	64	0	61	45	16	54	32	22	84	62	22	82	80	2	80	80	0	47	47	0	5.51708089388829e-09	8.25829064817716
chr2R	3596788	T	G	intronic	tor	188	178	10	67	57	10	59	46	13	65	65	0	88	63	25	51	24	27	92	59	33	97	96	1	69	68	1	49	46	3	3.74247095248378e-09	8.4268415617865
chr2R	3608936	G	A	intronic	CG18812	262	82	180	69	18	51	36	15	21	59	18	41	57	27	30	54	34	20	73	47	26	89	24	65	74	19	55	62	19	43	4.50650531472544e-10	9.34616011241409
chr2R	3609302	T	C	intronic	CG18812	191	185	6	63	60	3	58	50	8	65	65	0	81	55	26	55	32	23	81	59	22	95	93	2	85	85	0	52	52	0	2.1750052932192e-10	9.66253968178378
chr2R	3617867	C	A	intronic	CG18812	268	212	56	69	65	4	35	26	9	70	70	0	78	48	30	49	24	25	118	81	37	101	99	2	88	88	0	70	70	0	1.31151312309421e-11	10.8822273594702
chr2R	3632204	c	T	intronic	CG30497	197	163	34	53	44	9	32	21	11	76	48	28	71	36	35	66	31	35	100	51	49	64	49	15	84	73	11	56	51	5	1.67325259078497e-13	12.776438493883
chr2R	3632501	G	A	intronic	CG30497	275	239	36	63	53	10	26	14	12	54	48	6	71	38	33	59	27	32	82	53	29	73	63	10	106	102	4	50	50	0	3.10646760819998e-09	8.50773317050841
chr2R	3633100	A	C	intronic	CG30497	212	185	27	68	54	14	21	9	12	51	47	4	65	33	32	60	30	30	80	41	39	78	74	4	60	60	0	53	52	1	7.30992919243459e-15	14.1360868298115
chr2R	3635687	C	A	intronic	CG30497	172	64	108	51	12	39	36	17	19	45	4	41	70	55	15	58	40	18	104	70	34	73	17	56	63	2	61	42	6	36	2.8550560867325e-11	10.5443853557477
chr2R	3635937	G	A	intronic	CG30497	147	43	104	72	15	57	24	14	10	67	23	44	97	78	19	68	51	17	106	73	33	90	28	62	54	10	44	51	11	40	1.13993297781525e-19	18.9431206821904
chr2R	3664167	C	T	intronic	CG30497	214	145	69	54	9	45	29	18	11	57	45	12	68	22	46	79	21	58	82	27	55	89	49	40	73	45	28	48	29	19	5.92439880352082e-09	8.22735571444204
chr2R	3669758	G	C	UTR5	CG30497	246	93	153	71	15	56	48	11	37	82	50	32	80	47	33	92	65	27	102	55	47	91	27	64	83	26	57	49	15	34	5.32247555538695e-10	9.27388632447582
chr2R	3669810	G	C	UTR5	CG30497	263	105	158	64	22	42	49	17	32	84	46	38	82	50	32	90	61	29	110	67	43	96	23	73	82	30	52	54	13	41	2.0064700053505e-14	13.6975673281345
chr2R	3677739	G	A	upstream;downstream	CG12824;CG12825	218	195	23	70	62	8	53	48	5	63	62	1	82	40	42	67	21	46	106	61	45	81	75	6	82	76	6	57	46	11	1.14766749755744e-08	7.94018391759343
chr2R	3677842	A	G	upstream;downstream	CG12824;CG12825	214	194	20	76	75	1	30	24	6	61	61	0	68	42	26	53	20	33	96	62	34	97	86	11	98	88	10	70	64	6	4.11875699094914e-09	8.38523383091398
chr2R	3681197	G	T	UTR5	mus205	254	239	15	70	68	2	37	35	2	74	74	0	78	47	31	60	20	40	111	68	43	94	92	2	94	94	0	53	51	2	8.53592607904957e-11	10.0687493545489
chr2R	3681214	G	C	exonic	mus205	271	259	12	70	68	2	49	42	7	82	82	0	72	42	30	57	20	37	123	80	43	98	95	3	95	95	0	50	47	3	3.24783630992129e-10	9.48840586720468
chr2R	3681495	T	C	exonic	mus205	257	231	26	61	56	5	35	23	12	54	54	0	70	35	35	64	34	30	96	49	47	73	68	5	85	85	0	63	59	4	8.70946741887256e-18	17.0600084011481
chr2R	3684006	C	T	exonic	mus205	261	194	67	57	35	22	45	31	14	65	39	26	54	54	0	59	58	1	100	90	10	71	51	20	84	56	28	59	37	22	2.12668748312792e-10	9.6722963250126
chr2R	3684531	T	C	exonic	mus205	237	208	29	64	56	8	26	25	1	57	57	0	63	30	33	56	27	29	88	50	38	82	79	3	100	84	16	64	62	2	1.28265073863273e-09	8.89189158441537
chr2R	3686106	C	T	exonic	mus205	288	276	12	61	56	5	38	34	4	69	69	0	62	39	23	69	27	42	70	45	25	75	71	4	104	104	0	72	69	3	1.38852089224298e-10	9.85744758129537
chr2R	3689646	A	G	intronic	CG1553	239	134	105	66	12	54	30	11	19	82	42	40	75	31	44	64	20	44	100	32	68	70	44	26	100	64	36	47	32	15	3.96114329768509e-10	9.40217944634395
chr2R	3691537	C	T	exonic	CG1553	225	215	10	50	42	8	29	25	4	42	42	0	43	34	9	50	32	18	88	60	28	51	48	3	93	93	0	48	48	0	5.62671293437639e-09	8.24974524126976
chr2R	3699264	T	C	exonic	CG1550	259	225	34	64	53	11	44	36	8	60	48	12	88	53	35	64	30	34	91	62	29	77	74	3	86	78	8	55	52	3	1.3586650411489e-10	9.86688759897837
chr2R	3732253	C	G	exonic	Dgk	195	144	51	51	23	28	33	21	12	44	20	24	61	28	33	63	17	46	99	49	50	83	64	19	82	74	8	55	46	9	5.88958938278411e-09	8.22991498280328
chr2R	3744663	a	T	intronic	Dgk	175	97	78	84	48	36	53	14	39	64	50	14	102	68	34	57	46	11	121	94	27	90	35	55	84	36	48	47	21	26	4.43642206223759e-13	12.3529671436362
chr2R	3765676	C	T	intronic	Dgk	239	227	12	67	64	3	31	20	11	67	63	4	61	44	17	61	32	29	104	65	39	77	72	5	80	79	1	72	72	0	3.39942380305195e-11	10.4685946889464
chr2R	3827312	G	A	upstream	CG30379,CG30380,CG8728	235	190	45	62	37	25	47	42	5	66	44	22	80	80	0	57	53	4	92	87	5	108	75	33	93	70	23	62	45	17	1.25125511253401e-09	8.9026541350145
chr2R	3828781	G	A	exonic	CG30379	182	151	31	65	47	18	33	30	3	62	56	6	70	31	39	61	33	28	105	34	71	100	98	2	72	69	3	52	46	6	1.86938404414626e-13	12.7283014684874
chr2R	3860574	T	C	exonic	CSN4	218	170	48	63	58	5	34	29	5	63	54	9	63	63	0	58	55	3	87	78	9	60	37	23	96	53	43	64	35	29	1.46337016462663e-14	13.8346458036624
chr2R	3890498	A	G	upstream	CG11191	165	142	23	82	64	18	42	30	12	68	68	0	76	45	31	65	24	41	105	46	59	111	106	5	83	83	0	61	61	0	9.16421249978473e-16	15.0379048489442
chr2R	3892412	G	A	exonic	Odc1	262	125	137	60	9	51	24	15	9	61	19	42	57	12	45	45	6	39	84	23	61	67	39	28	96	44	52	45	24	21	5.7375567272393e-09	8.24127300756271
chr2R	3913317	A	T	intergenic	mir-4981(dist=10469),Optix(dist=5821)	181	114	67	70	62	8	39	28	11	46	35	11	74	31	43	47	15	32	95	43	52	99	68	31	80	52	28	63	45	18	1.05483558489396e-08	7.97681522770074
chr2R	3917165	C	A	intergenic	mir-4981(dist=14317),Optix(dist=1973)	168	151	17	37	21	16	33	17	16	40	40	0	37	19	18	32	15	17	70	30	40	46	36	10	69	55	14	39	32	7	5.35442753441344e-09	8.27128695469866
chr2R	3918008	A	C	intergenic	mir-4981(dist=15160),Optix(dist=1130)	161	92	69	77	24	53	64	23	41	69	56	13	79	23	56	68	19	49	110	32	78	97	54	43	85	60	25	43	30	13	3.74320935798613e-14	13.4267558820826
chr2R	3921137	C	T	intronic	Optix	198	146	52	73	73	0	58	38	20	65	45	20	69	65	4	58	47	11	105	86	19	106	59	47	77	46	31	52	34	18	1.06665559042981e-09	8.97197578612493
chr2R	3932995	G	-gc	intergenic	Optix(dist=2957),CG12769(dist=8337)	169	144	25	29	29	0	32	24	8	40	31	9	50	35	15	44	21	23	68	43	25	74	71	3	49	49	0	28	28	0	5.85062699911394e-09	8.23279758901803
chr2R	3933126	G	A	intergenic	Optix(dist=3088),CG12769(dist=8206)	151	77	74	47	33	14	45	26	19	29	7	22	37	26	11	49	37	12	88	75	13	53	16	37	55	17	38	34	11	23	1.9266073734178e-16	15.715206781936
chr2R	3934781	G	A	intergenic	Optix(dist=4743),CG12769(dist=6551)	177	139	38	58	42	16	56	31	25	43	43	0	68	31	37	78	29	49	102	32	70	80	59	21	79	69	10	42	39	3	2.6855985175213e-11	10.5709589114951
chr2R	3934846	G	A	intergenic	Optix(dist=4808),CG12769(dist=6486)	162	91	71	74	32	42	74	37	37	69	36	33	81	18	63	84	28	56	109	14	95	95	55	40	87	50	37	54	32	22	8.52044161295997e-09	8.06953789524488
chr2R	3937935	C	T	intergenic	Optix(dist=7897),CG12769(dist=3397)	229	217	12	43	43	0	31	29	2	66	66	0	82	52	30	65	32	33	97	54	43	78	71	7	70	70	0	44	40	4	6.85087547484557e-14	13.1642539263762
chr2R	3943625	G	A	intronic	CG12769	199	151	48	65	20	45	43	30	13	62	41	21	53	15	38	63	30	33	85	29	56	63	52	11	83	59	24	44	29	15	7.87496219786775e-09	8.10375152227447
chr2R	3944681	G	A	exonic	CG12769	253	150	103	58	20	38	24	18	6	51	30	21	68	23	45	62	23	39	80	28	52	60	46	14	79	47	32	58	37	21	1.08092800611614e-09	8.96620323073467
chr2R	3944690	G	A	exonic	CG12769	256	151	105	64	24	40	21	15	6	52	32	20	68	22	46	61	20	41	75	28	47	58	44	14	82	50	32	60	42	18	3.25645416386647e-11	10.4872550303472
chr2R	3945206	G	C	UTR5	CG12769	198	154	44	55	17	38	25	14	11	58	33	25	65	27	38	71	22	49	80	31	49	55	38	17	80	56	24	55	33	22	3.6664036871737e-09	8.43575971900831
chr2R	3947345	T	G	intronic	CG12769	204	149	55	60	27	33	63	32	31	79	41	38	85	23	62	62	29	33	125	49	76	76	49	27	86	58	28	72	45	27	2.73267498571544e-09	8.56341201861983
chr2R	3947346	G	T	intronic	CG12769	203	146	57	60	27	33	63	32	31	79	41	38	86	24	62	63	29	34	124	48	76	75	48	27	86	58	28	72	44	28	1.37325602668574e-09	8.86224848635312
chr2R	3962863	T	A	intronic	lig	168	157	11	61	58	3	36	28	8	53	53	0	75	51	24	59	26	33	90	51	39	95	84	11	73	66	7	46	41	5	1.89297358838297e-09	8.72285544546545
chr2R	3966492	A	T	downstream	Vps28,lig	191	171	20	87	80	7	38	29	9	60	60	0	76	43	33	62	30	32	123	49	74	100	88	12	69	61	8	64	53	11	9.97894819974717e-15	14.0009152317706
chr2R	3970697	G	T	UTR5	sut1	246	224	22	68	67	1	43	27	16	60	60	0	94	48	46	66	31	35	88	52	36	91	80	11	85	77	8	65	55	10	1.54981079852995e-15	14.8097213174231
chr2R	3970941	C	T	intronic	sut1	281	267	14	70	69	1	34	17	17	61	60	1	77	46	31	63	34	29	117	60	57	82	69	13	93	76	17	71	67	4	1.40662155680175e-13	12.8518227312079
chr2R	3972263	C	A	exonic	sut1	207	148	59	57	55	2	30	17	13	55	55	0	61	17	44	61	26	35	86	41	45	69	62	7	79	60	19	54	41	13	7.11347568686429e-09	8.14791814852516
chr2R	3972295	G	T	exonic	sut1	207	191	16	60	59	1	34	20	14	58	58	0	63	41	22	55	32	23	78	45	33	67	64	3	84	73	11	58	55	3	5.90367653245978e-12	11.2288774459032
chr2R	3972864	T	G	exonic	sut1	213	125	88	50	27	23	29	18	11	52	9	43	82	67	15	57	48	9	85	70	15	67	42	25	77	40	37	71	31	40	9.42617945852234e-11	10.0256642962649
chr2R	3973291	G	A	exonic	sut1	251	237	14	53	49	4	36	23	13	61	61	0	76	44	32	80	46	34	98	52	46	101	88	13	113	92	21	79	74	5	1.75302046098316e-14	13.7562130148587
chr2R	3975137	A	G	exonic	sut2	267	147	120	51	26	25	49	20	29	63	33	30	64	54	10	64	46	18	84	68	16	100	39	61	84	44	40	61	33	28	6.06350938275447e-09	8.21727594606044
chr2R	3979844	T	A	intronic	CG8713	193	181	12	75	72	3	54	37	17	80	80	0	86	56	30	74	39	35	141	78	63	101	84	17	85	78	7	85	70	15	1.23413469289814e-12	11.9086374390142
chr2R	3980751	G	A	intronic	CG8713	194	172	22	52	45	7	33	24	9	55	30	25	70	41	29	63	34	29	88	43	45	66	57	9	74	64	10	57	54	3	1.86465858618512e-13	12.7294006746914
chr2R	3981145	T	C	intronic	CG8713	238	192	46	82	67	15	34	18	16	54	33	21	85	36	49	52	21	31	96	48	48	91	75	16	93	75	18	49	43	6	4.35172139557252e-16	15.3613389166735
chr2R	3982283	T	C	intronic	CG8713	199	162	37	72	28	44	51	34	17	69	42	27	87	45	42	71	30	41	131	57	74	87	61	26	94	70	24	64	46	18	1.04921305332715e-09	8.97913631496246
chr2R	3983272	C	T	exonic	CG8713	229	190	39	69	60	9	34	16	18	70	37	33	76	36	40	56	29	27	90	33	57	70	53	17	79	66	13	65	60	5	2.4732548164771e-10	9.606731136494
chr2R	3983336	C	T	exonic	CG8713	215	186	29	59	51	8	29	9	20	68	36	32	91	50	41	59	33	26	97	40	57	71	63	8	82	63	19	56	45	11	8.51862623443703e-09	8.06963043656053
chr2R	3983641	C	T	exonic	CG8713	239	148	91	60	39	21	32	17	15	76	49	27	73	33	40	54	13	41	81	26	55	86	69	17	103	71	32	58	49	9	8.13307930304516e-10	9.08974499301314
chr2R	3983785	T	C	intronic	CG8713	217	175	42	62	53	9	30	22	8	59	36	23	66	34	32	67	30	37	102	56	46	82	73	9	86	67	19	64	47	17	1.38627932203632e-09	8.85814925471914
chr2R	3986185	G	A	UTR5	CG11210	155	136	19	89	80	9	59	33	26	80	41	39	82	41	41	70	41	29	130	72	58	103	89	14	90	68	22	50	41	9	2.03074649570518e-10	9.6923442875198
chr2R	3988461	C	T	exonic	CG11210	218	163	55	53	33	20	15	13	2	63	44	19	51	29	22	70	33	37	64	32	32	75	64	11	80	61	19	59	54	5	1.26638211958396e-11	10.897435230032
chr2R	3988683	C	T	exonic	CG11210	212	148	64	68	58	10	27	17	10	83	53	30	77	33	44	63	33	30	117	52	65	86	76	10	93	71	22	68	59	9	4.86184823671231e-17	16.3131986018454
chr2R	3990268	C	T	UTR3	Cul-4	255	196	59	71	36	35	29	21	8	73	45	28	62	29	33	69	25	44	104	54	50	87	75	12	88	73	15	64	59	5	2.7710619805582e-16	15.5573537602108
chr2R	3990639	G	A	intronic	Cul-4	175	140	35	67	53	14	51	24	27	52	26	26	68	30	38	64	32	32	111	53	58	94	76	18	91	71	20	64	52	12	2.81155375181786e-13	12.5510536091509
chr2R	3990640	G	T	intronic	Cul-4	177	144	33	67	52	15	53	26	27	50	25	25	67	29	38	61	30	31	117	57	60	96	78	18	92	72	20	65	53	12	1.19365626549377e-13	12.9231207180068
chr2R	3990727	C	T	exonic	Cul-4	222	184	38	76	62	14	50	28	22	56	30	26	65	26	39	65	32	33	120	61	59	110	87	23	75	60	15	59	53	6	1.39456961414128e-14	13.8555598017401
chr2R	3992192	A	T	intronic	Cul-4	211	163	48	66	54	12	35	13	22	56	15	41	68	38	30	61	38	23	109	52	57	97	83	14	77	68	9	49	42	7	3.76983956989517e-13	12.4236771313305
chr2R	3993730	G	C	UTR5	Cul-4	278	109	169	57	37	20	22	9	13	74	29	45	81	39	42	67	35	32	126	78	48	83	21	62	78	21	57	47	15	32	2.41034018740838e-09	8.61792165821853
chr2R	4005638	T	C	exonic	CG30372	196	165	31	63	41	22	38	18	20	54	42	12	51	24	27	37	24	13	82	36	46	64	57	7	75	68	7	52	51	1	5.64901610290912e-13	12.2480271872756
chr2R	4027760	C	T	exonic	Lpin	275	259	16	69	68	1	25	17	8	69	69	0	62	40	22	67	38	29	102	65	37	104	88	16	94	85	9	60	60	0	4.95553917059675e-12	11.3049090866729
chr2R	4035210	C	T	exonic	kermit	224	109	115	46	35	11	28	13	15	52	20	32	69	18	51	63	19	44	84	19	65	59	45	14	88	55	33	55	43	12	6.70321311394996e-17	16.1737169729468
chr2R	4038878	C	T	intronic	Lpin,kermit	191	114	77	79	26	53	52	41	11	58	39	19	86	79	7	72	63	9	127	119	8	107	66	41	76	40	36	62	38	24	4.043021110289e-16	15.3932939910289
chr2R	4043921	T	C	UTR5	Lpin,kermit	267	195	72	70	45	25	30	22	8	83	48	35	56	24	32	66	27	39	102	45	57	81	59	22	100	66	34	47	37	10	2.50132641923603e-09	8.60182962981179
chr2R	4072767	C	G	intergenic	CG14757(dist=11649),CG14756(dist=19628)	224	165	59	89	63	26	44	32	12	69	62	7	89	24	65	51	14	37	139	35	104	100	54	46	87	65	22	61	43	18	2.44793453608815e-11	10.6112002004954
chr2R	4091112	G	A	intergenic	CG14757(dist=29994),CG14756(dist=1283)	239	138	101	62	42	20	37	22	15	58	30	28	73	61	12	51	45	6	96	75	21	70	38	32	82	42	40	56	20	36	3.39315513150554e-11	10.4693962844113
chr2R	4100865	C	A	exonic	LRP1	268	233	35	70	54	16	34	27	7	61	47	14	71	70	1	69	65	4	98	98	0	83	52	31	109	77	32	67	52	15	3.74002161792592e-10	9.42712588750037
chr2R	4105886	G	C	exonic	LRP1	225	189	36	60	59	1	43	30	13	57	57	0	59	26	33	67	30	37	108	55	53	91	76	15	88	79	9	53	47	6	1.38067156788748e-17	16.8599096184654
chr2R	4106240	C	T	intronic	LRP1	185	60	125	70	22	48	51	10	41	60	11	49	86	56	30	74	50	24	117	58	59	70	11	59	86	14	72	58	6	52	9.24709727698525e-15	14.0339945736856
chr2R	4115938	C	T	exonic	CG34217	266	239	27	80	69	11	25	18	7	57	50	7	55	28	27	62	25	37	77	42	35	76	63	13	89	79	10	67	60	7	9.98899430746626e-16	15.000478234367
chr2R	4115947	A	G	exonic	CG34217	258	215	43	84	72	12	27	20	7	57	50	7	59	24	35	52	25	27	73	21	52	75	62	13	85	65	20	65	53	12	3.11110771454237e-15	14.5070849522402
chr2R	4122763	T	C	intergenic	dpn(dist=2931),pnut(dist=2011)	149	94	55	87	51	36	39	34	5	61	47	14	64	55	9	58	53	5	120	105	15	88	58	30	62	35	27	53	27	26	2.73917442252453e-11	10.5623803122776
chr2R	4130697	T	G	intergenic	pnut(dist=2862),CG14760(dist=11064)	237	209	28	69	59	10	25	25	0	62	49	13	80	60	20	70	44	26	106	76	30	83	82	1	96	96	0	57	57	0	4.58912281310913e-09	8.3382703196551
chr2R	4133480	T	C	intergenic	pnut(dist=5645),CG14760(dist=8281)	236	218	18	77	76	1	42	36	6	62	61	1	60	39	21	64	35	29	104	79	25	94	91	3	82	82	0	39	39	0	7.83286058715919e-09	8.10607960316073
chr2R	4133912	A	T	intergenic	pnut(dist=6077),CG14760(dist=7849)	202	179	23	60	55	5	39	38	1	47	46	1	76	76	0	66	61	5	96	96	0	84	48	36	81	58	23	74	49	25	3.17599202162357e-11	10.4981205972302
chr2R	4138504	C	T	intergenic	pnut(dist=10669),CG14760(dist=3257)	223	209	14	77	71	6	58	51	7	77	76	1	65	45	20	57	25	32	107	73	34	88	85	3	82	82	0	49	49	0	3.42008393874086e-09	8.46596323497175
chr2R	4142167	A	G	intronic	CG14760	217	118	99	79	24	55	54	35	19	75	52	23	95	38	57	72	21	51	133	70	63	109	88	21	83	74	9	62	60	2	7.68556758941541e-09	8.11432405375322
chr2R	4142781	C	G	exonic	CG14760	204	87	117	57	36	21	24	13	11	74	50	24	72	12	60	58	10	48	85	24	61	62	49	13	104	77	27	60	31	29	4.71032594279151e-09	8.32694903973777
chr2R	4142904	C	T	exonic	CG14760	244	232	12	64	61	3	45	34	11	60	60	0	71	56	15	54	34	20	105	71	34	73	70	3	85	82	3	61	61	0	8.34374181348481e-10	9.07863914306591
chr2R	4145733	T	C	intergenic	CG14760(dist=1492),CG30369(dist=1083)	170	87	83	82	71	11	34	23	11	69	53	16	73	26	47	57	20	37	103	30	73	90	67	23	99	81	18	55	42	13	1.55289109123399e-21	20.8088590015378
chr2R	4150149	G	A	downstream	CG12126,CG30376	163	148	15	73	69	4	35	24	11	68	68	0	82	53	29	43	27	16	98	72	26	95	90	5	72	71	1	54	54	0	8.30041346141907e-11	10.0809002739444
chr2R	4150855	C	T	upstream;downstream	CG12126;CG30376	145	129	16	80	76	4	42	37	5	63	63	0	71	49	22	62	26	36	101	71	30	103	100	3	61	61	0	63	63	0	9.56625690029626e-09	8.01925796039872
chr2R	4155847	A	G	intronic	CG30371	182	172	10	70	65	5	30	28	2	61	61	0	75	52	23	58	30	28	129	90	39	89	84	5	64	64	0	49	49	0	9.83270992425346e-10	9.00732677281329
chr2R	4166604	T	A	intergenic	CG30371(dist=9765),mir-280(dist=19007)	201	194	7	73	68	5	58	43	15	84	84	0	87	79	8	92	92	0	119	117	2	108	72	36	84	63	21	62	45	17	2.24118214742684e-11	10.649522845648
chr2R	4167823	T	C	intergenic	CG30371(dist=10984),mir-280(dist=17788)	139	82	57	67	52	15	50	33	17	60	19	41	88	84	4	77	66	11	115	102	13	84	52	32	86	48	38	49	36	13	2.13213858471138e-09	8.67118457046189
chr2R	4172779	C	A	intergenic	CG30371(dist=15940),mir-280(dist=12832)	152	131	21	77	50	27	40	32	8	82	70	12	95	69	26	60	29	31	113	78	35	105	101	4	75	75	0	54	54	0	2.44764780709992e-09	8.61125107281608
chr2R	4175438	G	A	intergenic	CG30371(dist=18599),mir-280(dist=10173)	263	247	16	52	34	18	62	48	14	74	74	0	75	51	24	63	27	36	100	68	32	77	73	4	90	90	0	55	55	0	5.41260385222426e-09	8.26659375770274
chr2R	4176944	G	T	intergenic	CG30371(dist=20105),mir-280(dist=8667)	249	240	9	41	39	2	42	39	3	55	55	0	66	46	20	63	30	33	109	69	40	78	75	3	87	87	0	47	47	0	1.81757648673003e-10	9.74050730422912
chr2R	4184462	T	A	intergenic	CG30371(dist=27623),mir-280(dist=1149)	159	99	60	78	19	59	57	30	27	80	63	17	71	29	42	72	23	49	103	40	63	81	67	14	88	77	11	57	40	17	3.20915796356692e-19	18.4936089052114
chr2R	4185763	g	A	downstream	mir-280	246	212	34	61	35	26	33	27	6	47	47	0	86	48	38	59	21	38	113	57	56	88	86	2	64	64	0	44	44	0	4.18050578342527e-13	12.3787711714158
chr2R	4186057	T	G	downstream	mir-280	132	32	100	69	54	15	47	22	25	39	9	30	81	49	32	67	42	25	119	73	46	80	26	54	73	18	55	36	10	26	1.3575308817502e-11	10.8672502820919
chr2R	4186596	A	G	downstream	mir-280	200	72	128	95	20	75	28	9	19	40	24	16	61	5	56	53	4	49	78	11	67	68	28	40	84	41	43	48	14	34	2.39479554841603e-09	8.62073155781721
chr2R	4186688	C	T	downstream	mir-280	203	137	66	46	27	19	36	27	9	57	52	5	46	21	25	39	9	30	63	19	44	41	32	9	69	47	22	40	28	12	2.21051146586763e-10	9.65550722807766
chr2R	4186906	C	T	intergenic	mir-280(dist=1201),pdm3(dist=28099)	141	93	48	40	34	6	33	24	9	55	42	13	55	34	21	47	20	27	59	27	32	43	43	0	58	51	7	30	25	5	7.56399369745015e-09	8.12124884169423
chr2R	4190440	A	G	intergenic	mir-280(dist=4735),pdm3(dist=24565)	162	51	111	51	49	2	14	8	6	25	4	21	59	39	20	50	40	10	74	50	24	54	20	34	69	18	51	31	7	24	2.66366644640362e-13	12.5745201599657
chr2R	4200659	A	T	intergenic	mir-280(dist=14954),pdm3(dist=14346)	217	180	37	66	66	0	37	23	14	50	43	7	83	83	0	65	58	7	102	91	11	72	50	22	76	48	28	57	39	18	1.42928859715518e-10	9.84488007107089
chr2R	4201793	A	T	intergenic	mir-280(dist=16088),pdm3(dist=13212)	245	177	68	62	36	26	42	33	9	71	69	2	69	31	38	60	21	39	99	45	54	84	67	17	86	67	19	54	37	17	1.03211146216303e-12	11.9862733988441
chr2R	4222137	C	A	intronic	pdm3	214	189	25	49	42	7	30	28	2	52	48	4	57	32	25	57	31	26	79	40	39	62	55	7	67	67	0	48	46	2	4.52098456759753e-14	13.3447669754295
chr2R	4225488	A	G	intronic	pdm3	184	175	9	56	54	2	45	38	7	70	70	0	84	42	42	65	30	35	107	72	35	91	86	5	74	74	0	29	28	1	1.05353481074517e-10	9.97735110992321
chr2R	4229834	T	A	intronic	pdm3	155	106	49	87	80	7	65	33	32	67	45	22	77	65	12	56	47	9	113	93	20	74	47	27	73	34	39	54	26	28	8.35450950910426e-11	10.0780790423286
chr2R	4240159	G	C	intronic	pdm3	200	154	46	48	30	18	31	24	7	50	50	0	73	27	46	49	13	36	95	46	49	76	60	16	56	49	7	67	60	7	2.44260720631541e-12	11.6121463659554
chr2R	4244414	A	T	intronic	pdm3	147	139	8	71	66	5	54	49	5	69	69	0	90	54	36	62	20	42	138	91	47	99	96	3	80	75	5	50	48	2	5.97005188158476e-09	8.22402189470177
chr2R	4244925	T	G	intronic	pdm3	258	138	120	69	30	39	48	26	22	61	38	23	62	50	12	74	63	11	107	83	24	83	46	37	88	35	53	63	21	42	1.65551517131173e-10	9.78106683497426
chr2R	4248424	G	A	exonic	spaw	172	140	32	74	58	16	41	38	3	78	78	0	35	18	17	55	19	36	93	43	50	88	73	15	83	79	4	62	53	9	7.36308519392665e-13	12.1329401745283
chr2R	4258412	T	G	intronic	pdm3	147	68	79	54	22	32	40	28	12	79	18	61	96	76	20	81	72	9	93	77	16	74	23	51	75	35	40	42	22	20	1.94294706323886e-12	11.7115390318534
chr2R	4262522	C	T	intronic	pdm3	142	33	109	63	3	60	46	9	37	53	6	47	83	10	73	47	4	43	140	10	130	89	27	62	80	21	59	56	21	35	4.75521709096894e-09	8.32282965133272
chr2R	4290915	A	C	intronic	CG2121	212	56	156	57	11	46	39	13	26	52	1	51	69	43	26	65	53	12	90	56	34	82	23	59	88	22	66	44	9	35	1.05152486362461e-12	11.9781804538314
chr2R	4290924	T	A	intronic	CG2121	206	33	173	54	9	45	39	12	27	50	1	49	76	44	32	56	41	15	89	51	38	79	26	53	85	21	64	42	10	32	6.38495602658293e-12	11.1948420893917
chr2R	4302330	C	G	intergenic	CG2121(dist=3102),CG43296(dist=2351)	157	48	109	64	36	28	24	7	17	59	19	40	76	44	32	62	41	21	67	34	33	72	16	56	66	13	53	57	3	54	2.00791607636685e-10	9.69725444308701
chr2R	4311332	T	A	intronic	CSN7	167	121	46	62	39	23	52	32	20	66	40	26	66	32	34	69	20	49	93	59	34	95	91	4	75	68	7	59	57	2	2.14552492841811e-09	8.66846643512267
chr2R	4311649	T	-TC	intronic	CSN7	201	201	0	60	53	7	42	28	14	89	89	0	92	58	34	74	33	41	98	67	31	74	74	0	70	68	2	65	64	1	9.86187546733424e-10	9.00604048590456
chr2R	4312007	G	A	intronic	CSN7	215	196	19	59	53	6	33	28	5	65	65	0	69	37	32	66	32	34	91	58	33	67	65	2	67	63	4	47	45	2	8.01453112304385e-13	12.0961218802507
chr2R	4312440	G	A	intronic	CSN7	143	32	111	68	24	44	24	3	21	60	5	55	67	44	23	51	34	17	108	79	29	62	13	49	78	19	59	52	10	42	2.31417770665352e-20	19.6356032944527
chr2R	4312494	A	G	intronic	CSN7	165	151	14	69	61	8	40	32	8	63	63	0	88	45	43	65	27	38	114	62	52	85	76	9	90	74	16	54	47	7	1.34353102609897e-15	14.8717522999729
chr2R	4312495	A	T	intronic	CSN7	168	154	14	69	61	8	42	35	7	62	62	0	87	44	43	64	27	37	116	63	53	88	79	9	91	75	16	54	47	7	6.10408343312377e-16	15.2143795388969
chr2R	4315026	T	G	intronic	CSN7	214	186	28	54	46	8	46	42	4	70	70	0	73	29	44	88	38	50	79	26	53	80	73	7	83	67	16	55	53	2	1.24859508986561e-16	15.9035783772763
chr2R	4315039	T	A	intronic	CSN7	226	193	33	57	48	9	49	44	5	66	66	0	69	30	39	89	38	51	77	27	50	79	74	5	75	59	16	50	47	3	2.61515710188946e-13	12.5825022163821
chr2R	4315363	A	T	intronic	CSN7	197	192	5	69	68	1	53	43	10	67	67	0	84	63	21	56	29	27	122	77	45	105	104	1	102	102	0	57	57	0	1.54879793125457e-09	8.81000524012693
chr2R	4318523	A	G	exonic	Lcp1	245	232	13	42	41	1	20	16	4	68	68	0	47	20	27	61	34	27	69	35	34	52	50	2	75	75	0	54	52	2	9.92862234332683e-14	13.0031110083222
chr2R	4320491	G	A	downstream	Lcp2	206	132	74	59	16	43	38	26	12	49	25	24	65	21	44	49	15	34	90	10	80	77	57	20	90	60	30	61	50	11	5.75265431408156e-09	8.2401317226193
chr2R	4322588	C	G	upstream	Lcp2,Lcp3	188	175	13	90	61	29	42	38	4	65	56	9	90	50	40	81	33	48	128	43	85	96	76	20	87	71	16	50	42	8	1.53052924482648e-10	9.81515836763775
chr2R	4326894	G	A	downstream	Cyp4ad1,Lcp4	169	116	53	68	40	28	55	30	25	71	52	19	93	33	60	76	21	55	118	26	92	84	46	38	79	55	24	51	29	22	7.22702882413125e-09	8.14104021314747
chr2R	4328749	A	T	intronic	Cyp4ad1	164	121	43	40	30	10	39	24	15	60	40	20	66	33	33	66	19	47	105	43	62	58	47	11	68	53	15	36	24	12	6.65611367124413e-09	8.17677926989453
chr2R	4329032	G	A	exonic	Cyp4ad1	245	229	16	59	56	3	21	17	4	69	55	14	65	36	29	60	28	32	76	23	53	73	69	4	73	65	8	67	55	12	2.14396372036829e-09	8.6687825679425
chr2R	4335331	A	T	intronic	Cyp4e1	221	188	33	78	49	29	44	39	5	66	56	10	89	43	46	74	27	47	107	28	79	85	77	8	73	61	12	72	57	15	6.56982707936222e-12	11.1824460611049
chr2R	4348328	G	T	exonic	Mal-A4	231	205	26	60	56	4	33	31	2	55	54	1	81	46	35	57	22	35	92	49	43	72	63	9	74	63	11	62	56	6	2.38589199208636e-14	13.622349220474
chr2R	4391234	C	T	intronic	mtt	202	182	20	91	89	2	40	33	7	71	71	0	84	62	22	67	39	28	99	62	37	99	95	4	71	67	4	48	48	0	2.87888275564928e-11	10.5407760216837
chr2R	4392116	A	G	intronic	mtt	152	114	38	55	44	11	31	24	7	65	29	36	80	39	41	66	25	41	101	42	59	84	61	23	59	45	14	49	36	13	1.92069361561825e-10	9.7165419072146
chr2R	4400080	A	G	intronic	mtt	202	55	147	76	49	27	24	8	16	77	17	60	59	38	21	45	29	16	83	37	46	66	10	56	93	17	76	52	4	48	1.7581543630504e-10	9.75494299724976
chr2R	4406110	T	A	intronic	mtt	204	198	6	64	62	2	40	33	7	54	54	0	62	39	23	74	39	35	83	52	31	65	58	7	45	41	4	34	34	0	9.5782489016889e-10	9.01871388151084
chr2R	4416148	A	C	intronic	mtt	176	76	100	72	54	18	26	13	13	69	30	39	73	15	58	68	14	54	119	30	89	90	46	44	80	36	44	44	27	17	3.6758734560125e-10	9.4346394478576
chr2R	4417096	c	G	intronic	mtt	170	159	11	58	53	5	50	45	5	58	53	5	72	44	28	75	28	47	103	64	39	68	62	6	73	69	4	45	44	1	2.8952083480446e-09	8.53832017765322
chr2R	4418980	C	A	intronic	mtt	162	146	16	79	75	4	50	40	10	73	65	8	76	47	29	59	22	37	107	70	37	66	65	1	86	84	2	51	51	0	1.84339431625627e-09	8.73438175590565
chr2R	4422392	G	A	intergenic	mtt(dist=2972),CG12780(dist=16972)	174	106	68	83	73	10	46	21	25	81	58	23	76	24	52	49	10	39	113	36	77	110	90	20	90	55	35	55	37	18	3.08608525781711e-09	8.51059208005899
chr2R	4425901	G	A	intergenic	mtt(dist=6481),CG12780(dist=13463)	195	182	13	62	60	2	35	29	6	63	56	7	74	53	21	68	40	28	109	61	48	101	96	5	84	73	11	45	45	0	6.58598657553137e-09	8.18137915886228
chr2R	4428655	C	T	intergenic	mtt(dist=9235),CG12780(dist=10709)	163	157	6	82	76	6	57	54	3	60	55	5	81	57	24	74	34	40	121	68	53	90	86	4	98	91	7	59	59	0	3.18808642974669e-11	10.4964699132944
chr2R	4429346	C	A	intergenic	mtt(dist=9926),CG12780(dist=10018)	168	141	27	69	65	4	32	30	2	67	56	11	63	32	31	64	22	42	103	69	34	87	84	3	50	49	1	37	36	1	5.4112091320272e-09	8.26670568116069
chr2R	4435945	c	G	intergenic	mtt(dist=16525),CG12780(dist=3419)	183	40	143	74	15	59	48	15	33	63	15	48	80	55	25	81	53	28	125	77	48	82	17	65	72	15	57	43	9	34	1.5424721468665e-19	18.8117826694804
chr2R	4439378	A	C	UTR3	CG12780	161	136	25	63	38	25	25	23	2	60	48	12	48	28	20	44	29	15	96	65	31	87	85	2	70	70	0	34	34	0	8.25592365748056e-10	9.08323433161902
chr2R	4439414	A	G	UTR3	CG12780	186	163	23	62	54	8	34	32	2	50	43	7	56	31	25	55	30	25	87	64	23	80	76	4	88	85	3	31	31	0	1.60832423605034e-09	8.7936263935648
chr2R	4459026	C	G	exonic	Cyp6a13	257	144	113	68	21	47	33	17	16	83	51	32	67	12	55	56	17	39	117	12	105	88	75	13	92	66	26	69	45	24	2.40908619018039e-10	9.61814766191526
chr2R	4459793	A	T	downstream	Cyp6a13	183	62	121	104	15	89	63	29	34	57	20	37	88	4	84	75	4	71	107	5	102	99	29	70	81	19	62	48	11	37	1.97893484015633e-09	8.70356850545325
chr2R	4494148	C	T	intronic	rgr	225	116	109	63	34	29	46	17	29	65	14	51	69	61	8	74	61	13	98	88	10	89	39	50	93	52	41	57	33	24	2.42203564385122e-14	13.6158194698577
chr2R	4495528	G	T	intronic	rgr	239	233	6	59	57	2	35	27	8	59	59	0	71	46	25	68	30	38	98	67	31	77	74	3	81	81	0	39	39	0	2.90649292421213e-09	8.53663072998589
chr2R	4499415	A	C	exonic	CG8642	255	55	200	67	52	15	34	6	28	45	11	34	67	23	44	46	27	19	96	32	64	74	6	68	79	6	73	65	3	62	4.00144125984957e-09	8.3977835540569
chr2R	4500004	G	C	intronic	CG8642	148	147	1	61	58	3	39	34	5	64	64	0	65	46	19	67	34	33	116	80	36	83	80	3	77	77	0	49	49	0	1.53537662256451e-09	8.81378507618751
chr2R	4503341	T	G	intronic	Cirl	144	111	33	102	70	32	32	23	9	52	43	9	90	89	1	86	84	2	123	117	6	96	70	26	69	49	20	51	32	19	1.11049736883227e-12	11.9544824661141
chr2R	4509337	A	G	exonic	Cirl	239	127	112	59	33	26	64	25	39	72	29	43	91	78	13	82	67	15	120	92	28	63	17	46	87	46	41	62	25	37	1.13846873261512e-09	8.94367889253166
chr2R	4510562	A	G	exonic	Cirl	189	154	35	51	37	14	33	30	3	40	32	8	82	79	3	81	79	2	86	79	7	71	34	37	49	30	19	43	26	17	2.40504851001852e-16	15.6188761594478
chr2R	4510590	T	C	exonic	Cirl	193	139	54	46	30	16	33	19	14	46	30	16	75	61	14	90	79	11	87	74	13	62	38	24	55	29	26	49	28	21	1.09410695211404e-09	8.96094022238775
chr2R	4518414	T	G	exonic	CG8635	268	127	141	50	24	26	38	26	12	73	45	28	80	51	29	46	33	13	94	55	39	63	26	37	84	28	56	53	15	38	7.19583856896823e-09	8.14291858815482
chr2R	4518521	G	A	intronic	CG8635	207	78	129	64	27	37	38	14	24	71	32	39	59	26	33	60	38	22	111	64	47	64	16	48	87	22	65	52	10	42	4.0136359186072e-11	10.3964620253989
chr2R	4518531	G	T	intronic	CG8635	203	75	128	58	26	32	33	15	18	68	34	34	59	26	33	59	38	21	109	61	48	66	19	47	87	22	65	50	10	40	6.56125634373846e-10	9.18301299432679
chr2R	4519986	A	T	upstream	CG8635	188	115	73	78	62	16	52	25	27	48	35	13	82	70	12	77	69	8	100	86	14	100	46	54	78	49	29	38	16	22	3.27557882054931e-12	11.4847119456389
chr2R	4524243	C	A	intergenic	CG8635(dist=4776),ptc(dist=12897)	253	235	18	56	55	1	18	16	2	70	70	0	60	46	14	67	38	29	103	63	40	84	83	1	87	87	0	67	67	0	1.83620334761865e-09	8.73607922517264
chr2R	4528826	T	G	intergenic	CG8635(dist=9359),ptc(dist=8314)	172	161	11	78	75	3	22	22	0	57	57	0	69	46	23	49	27	22	90	65	25	83	77	6	72	72	0	40	40	0	1.44888020822785e-09	8.83896752001968
chr2R	4530374	C	G	intergenic	CG8635(dist=10907),ptc(dist=6766)	143	89	54	92	66	26	42	30	12	52	25	27	79	77	2	68	64	4	143	134	9	77	50	27	70	28	42	51	16	35	2.39720160538006e-11	10.6202954401331
chr2R	4533552	C	G	intergenic	CG8635(dist=14085),ptc(dist=3588)	221	133	88	45	24	21	34	25	9	33	14	19	52	32	20	49	43	6	96	72	24	66	28	38	91	39	52	49	19	30	1.4304240149494e-09	8.8445352072503
chr2R	4546321	A	G	intronic	ptc	227	106	121	79	33	46	43	26	17	67	45	22	71	8	63	51	4	47	93	11	82	89	54	35	84	59	25	53	19	34	3.18971423089565e-09	8.4962482239975
chr2R	4586086	A	T	UTR3	CG8738	141	81	60	65	28	37	37	23	14	48	35	13	80	77	3	62	60	2	114	107	7	107	60	47	75	51	24	53	31	22	1.44856949069067e-15	14.8390606660111
chr2R	4586134	C	T	downstream	CG8738	148	106	42	73	31	42	34	21	13	57	38	19	95	93	2	60	57	3	120	115	5	108	80	28	89	60	29	64	32	32	5.56557039819395e-10	9.25449031954246
chr2R	4586527	T	G	downstream	CG8738	243	115	128	66	57	9	28	15	13	65	17	48	64	41	23	64	46	18	99	57	42	91	25	66	71	19	52	53	14	39	6.68827327311396e-14	13.1746859905659
chr2R	4588066	T	G	downstream	CG8584	168	73	95	83	76	7	59	24	35	69	19	50	66	43	23	76	59	17	112	66	46	101	39	62	90	31	59	53	17	36	6.15846310885003e-09	8.21052765579403
chr2R	4588103	a	G	downstream	CG8584	191	88	103	87	68	19	50	22	28	51	19	32	65	55	10	70	54	16	107	69	38	99	31	68	78	27	51	50	15	35	3.89704910117836e-12	11.4092641222452
chr2R	4588151	C	A	downstream	CG8584	157	79	78	82	61	21	48	21	27	67	22	45	70	59	11	67	58	9	102	73	29	102	31	71	76	26	50	44	10	34	2.35905120740581e-17	16.6272626318773
chr2R	4588173	A	T	downstream	CG8584	164	91	73	77	62	15	52	23	29	66	21	45	66	55	11	71	59	12	102	69	33	100	40	60	75	21	54	41	6	35	9.10241081847527e-09	8.0408435674046
chr2R	4589153	T	A	UTR5	CG8584	242	108	134	75	14	61	38	14	24	71	9	62	69	48	21	58	43	15	103	74	29	90	24	66	80	21	59	60	15	45	5.12096003275719e-21	20.2906486136639
chr2R	4589154	T	A	UTR5	CG8584	241	107	134	76	14	62	38	14	24	71	9	62	70	49	21	58	43	15	103	73	30	88	22	66	80	21	59	59	15	44	4.21503182846738e-21	20.3751991415907
chr2R	4607603	T	A	intronic	CG14767	230	173	57	71	68	3	41	18	23	55	44	11	65	31	34	79	32	47	106	46	60	94	66	28	82	64	18	54	48	6	2.16716514099129e-13	12.664107993577
chr2R	4623230	C	G	upstream	CG8740	241	187	54	53	40	13	38	32	6	52	42	10	56	55	1	56	53	3	98	92	6	86	62	24	79	59	20	61	42	19	9.54873486501189e-09	8.02005416533154
chr2R	4624299	A	G	intronic	CG8740	182	164	18	46	46	0	42	27	15	48	46	2	79	49	30	73	23	50	108	54	54	70	62	8	65	61	4	42	42	0	7.78610967581163e-09	8.10867948306529
chr2R	4625213	G	A	UTR3	CG42615	191	113	78	71	60	11	37	24	13	70	49	21	61	24	37	87	36	51	108	32	76	66	42	24	85	63	22	47	38	9	2.31866668277424e-11	10.634761678372
chr2R	4631617	C	T	intronic	CG8740	228	196	32	61	59	2	36	31	5	45	45	0	66	43	23	57	20	37	100	45	55	71	66	5	91	88	3	59	59	0	2.56830896449701e-11	10.5903527323536
chr2R	4632621	G	C	intronic	CG8740	186	104	82	69	37	32	30	17	13	50	18	32	62	54	8	45	35	10	104	80	24	64	36	28	65	27	38	56	19	37	7.83220897100739e-09	8.10611573364814
chr2R	4632632	C	T	intronic	CG8740	175	97	78	71	41	30	27	14	13	51	19	32	56	46	10	52	43	9	107	85	22	63	37	26	58	23	35	56	18	38	9.70890465019943e-09	8.01282976403714
chr2R	4674879	A	C	intergenic	CG8740(dist=27784),CG8746(dist=5259)	175	91	84	58	30	28	25	10	15	50	21	29	61	49	12	51	41	10	82	60	22	63	17	46	79	39	40	60	27	33	1.09431191278816e-08	7.96085887297931
chr2R	4674883	T	C	intergenic	CG8740(dist=27788),CG8746(dist=5255)	173	93	80	59	31	28	26	10	16	50	23	27	58	46	12	54	42	12	80	58	22	64	17	47	76	37	39	61	25	36	1.91129718669002e-09	8.71867177945215
chr2R	4709852	G	C	intronic	sns	162	78	84	60	24	36	30	19	11	63	40	23	68	57	11	56	42	14	115	94	21	90	35	55	61	36	25	59	31	28	1.07480848699592e-08	7.96866891291161
chr2R	4709879	T	C	intronic	sns	149	81	68	62	25	37	39	25	14	63	41	22	68	53	15	57	48	9	119	97	22	93	40	53	69	43	26	56	29	27	5.36329410407707e-09	8.27056838721078
chr2R	4718607	A	C	intronic	sns	171	99	72	71	57	14	45	7	38	64	45	19	71	20	51	58	7	51	99	24	75	90	53	37	77	41	36	59	27	32	1.03416417346446e-10	9.98541051156124
chr2R	4720146	A	G	intronic	sns	160	134	26	65	61	4	41	30	11	61	60	1	62	38	24	63	25	38	109	66	43	80	77	3	55	54	1	52	52	0	7.3903986828113e-11	10.1313321325017
chr2R	4723582	A	G	intronic	sns	202	113	89	53	8	45	29	19	10	60	11	49	58	41	17	62	53	9	111	92	19	91	44	47	81	39	42	50	20	30	2.61556286437437e-13	12.582434837356
chr2R	4742632	A	T	UTR3	sns	221	153	68	69	31	38	28	26	2	43	29	14	74	70	4	87	87	0	97	91	6	99	71	28	67	43	24	43	22	21	6.04051769054196e-11	10.2189258394399
chr2R	4745753	A	G	intergenic	sns(dist=2611),Rya-r44F(dist=2116)	222	117	105	44	30	14	31	6	25	67	44	23	46	12	34	45	11	34	80	9	71	60	37	23	79	49	30	53	34	19	9.20743258325724e-16	15.0358614523619
chr2R	4783393	A	T	intronic	sec31	187	100	87	72	30	42	62	32	30	48	31	17	78	59	19	69	62	7	108	94	14	103	34	69	72	28	44	52	21	31	6.33108493589388e-23	22.1985218600779
chr2R	4828797	A	G	downstream	CG13748	154	128	26	98	66	32	63	57	6	54	48	6	92	41	51	58	16	42	137	68	69	80	67	13	80	59	21	78	62	16	5.38540968841705e-10	9.2687812526908
chr2R	4830262	G	A	intergenic	CG13748(dist=1621),CG8230(dist=1541)	171	131	40	62	57	5	45	34	11	76	54	22	71	71	0	72	62	10	133	122	11	107	75	32	69	44	25	56	39	17	1.27634778761422e-10	9.89403097008087
chr2R	4830327	C	T	intergenic	CG13748(dist=1686),CG8230(dist=1476)	161	103	58	65	17	48	38	10	28	47	20	27	57	12	45	67	7	60	115	23	92	97	39	58	79	39	40	54	20	34	7.66046670173238e-09	8.11574477086181
chr2R	4865416	G	C	intronic	CG8213	181	157	24	76	50	26	24	17	7	59	59	0	89	56	33	69	34	35	126	85	41	88	80	8	90	90	0	58	58	0	1.07493660987487e-09	8.96861714578863
chr2R	4868719	C	G	intronic	CG8213	253	240	13	66	46	20	25	20	5	54	54	0	65	46	19	57	31	26	106	78	28	81	79	2	75	75	0	70	70	0	3.73977384353788e-09	8.42715466022553
chr2R	4879377	T	C	intergenic	CG8213(dist=6314),CG34350(dist=1670)	156	120	36	76	65	11	37	35	2	47	27	20	71	65	6	60	58	2	95	87	8	66	37	29	70	49	21	36	16	20	5.09636268537435e-10	9.29273967277398
chr2R	4879378	A	T	intergenic	CG8213(dist=6315),CG34350(dist=1669)	155	119	36	77	66	11	36	34	2	45	25	20	77	70	7	60	58	2	93	85	8	69	38	31	71	50	21	37	16	21	2.23695874651469e-09	8.65034202498975
chr2R	4886403	G	A	intronic	CG34350	168	166	2	83	82	1	47	40	7	63	63	0	82	61	21	59	31	28	126	84	42	96	93	3	91	90	1	69	69	0	1.86101097069744e-10	9.7302510666869
chr2R	4893008	A	G	intronic	CG34350	170	134	36	59	30	29	39	29	10	57	49	8	50	31	19	62	19	43	113	62	51	68	67	1	60	57	3	59	57	2	4.64116778619303e-10	9.33337273080515
chr2R	4893954	C	T	intronic	CG34350	143	129	14	65	38	27	26	21	5	39	38	1	68	34	34	49	23	26	85	52	33	72	70	2	70	62	8	49	46	3	2.42106130589109e-13	12.6159942132542
chr2R	4895538	G	A	exonic	CG8172	210	145	65	61	30	31	32	19	13	62	42	20	58	31	27	61	29	32	98	47	51	70	55	15	80	76	4	53	47	6	1.08268412962083e-11	10.9654982292212
chr2R	4904597	C	T	upstream	CG13744,CG13747	251	194	57	61	39	22	42	29	13	52	36	16	54	44	10	59	55	4	118	108	10	81	42	39	94	58	36	51	23	28	5.6648652191637e-12	11.2468104185931
chr2R	4910625	T	C	exonic	CG8170	190	55	135	53	27	26	26	2	24	39	10	29	49	26	23	44	31	13	64	29	35	45	3	42	77	11	66	33	1	32	1.11905118916703e-09	8.95115004692625
chr2R	4912424	G	A	intronic	CG8170	153	74	79	70	34	36	43	26	17	47	36	11	92	31	61	63	9	54	132	38	94	89	51	38	92	50	42	70	34	36	1.1231346557906e-08	7.94956817182314
chr2R	4914166	T	C	intronic	CG8170	205	91	114	59	17	42	42	25	17	67	22	45	72	13	59	68	12	56	115	4	111	88	60	28	91	50	41	47	31	16	1.12003008410176e-09	8.95077031198704
chr2R	4914317	G	T	intronic	CG8170	170	91	79	56	23	33	42	29	13	82	44	38	93	24	69	65	15	50	119	32	87	106	82	24	91	60	31	69	44	25	2.55310760866425e-23	22.5929308801177
chr2R	4914373	T	C	intronic	CG8170	160	104	56	66	35	31	37	22	15	61	28	33	66	21	45	45	15	30	108	33	75	104	81	23	90	58	32	62	40	22	1.72883641537118e-15	14.7622460982603
chr2R	4914375	T	A	intronic	CG8170	162	106	56	67	34	33	42	26	16	63	28	35	65	20	45	45	15	30	111	33	78	103	79	24	91	57	34	62	40	22	3.44267472474387e-15	14.4631040089312
chr2R	4914402	T	C	intronic	CG8170	160	129	31	64	37	27	40	30	10	56	37	19	68	22	46	41	18	23	106	34	72	95	75	20	76	60	16	62	57	5	1.54716099622203e-22	21.8104644916446
chr2R	4914417	A	C	intronic	CG8170	160	125	35	67	40	27	37	27	10	57	33	24	77	26	51	40	16	24	112	38	74	97	75	22	85	64	21	60	54	6	4.73819144620704e-21	20.3243873956285
chr2R	4914428	C	A	intronic	CG8170	160	118	42	69	40	29	40	26	14	55	33	22	78	22	56	40	13	27	107	31	76	100	77	23	96	74	22	60	54	6	3.16712462759646e-26	25.4993348466336
chr2R	4915454	C	G	intronic	CG8170	167	109	58	72	47	25	26	20	6	65	51	14	103	30	73	61	17	44	108	45	63	81	62	19	76	58	18	55	49	6	1.10241022184566e-15	14.9576567685219
chr2R	4915455	G	C	intronic	CG8170	164	106	58	75	50	25	26	20	6	65	52	13	104	31	73	62	17	45	108	46	62	81	61	20	76	57	19	55	49	6	1.89478519601236e-13	12.7224400170807
chr2R	4919927	A	G	intergenic	CG8170(dist=1381),Ance-4(dist=7299)	212	183	29	62	44	18	41	39	2	52	49	3	75	52	23	53	28	25	95	59	36	78	74	4	81	71	10	48	48	0	4.53605844732984e-10	9.34332135817395
chr2R	4920613	G	T	intergenic	CG8170(dist=2067),Ance-4(dist=6613)	210	135	75	73	43	30	32	12	20	61	26	35	66	45	21	49	41	8	98	79	19	65	23	42	88	36	52	66	26	40	3.57367260647297e-15	14.4468852368653
chr2R	4920677	T	C	intergenic	CG8170(dist=2131),Ance-4(dist=6549)	235	151	84	67	28	39	38	33	5	45	32	13	60	21	39	50	19	31	102	29	73	68	49	19	86	68	18	55	39	16	6.16616032462125e-17	16.2099851874926
chr2R	4920679	A	G	intergenic	CG8170(dist=2133),Ance-4(dist=6547)	235	151	84	70	30	40	39	34	5	45	33	12	62	22	40	54	23	31	102	29	73	65	48	17	86	68	18	52	36	16	3.98991254319794e-16	15.3990366237175
chr2R	4922988	G	A	intergenic	CG8170(dist=4442),Ance-4(dist=4238)	189	98	91	51	29	22	43	21	22	53	35	18	65	50	15	44	32	12	95	68	27	77	32	45	88	37	51	46	19	27	1.38430685025971e-10	9.85876763198644
chr2R	4935549	G	A	intronic	CG13743	206	88	118	65	20	45	41	27	14	57	17	40	84	24	60	67	19	48	96	32	64	113	74	39	82	45	37	77	40	37	2.50286576518196e-10	9.6015624420434
chr2R	4935615	G	A	intronic	CG13743	196	189	7	75	55	20	41	34	7	54	47	7	66	46	20	61	27	34	104	61	43	107	100	7	81	81	0	64	64	0	1.58824497233746e-10	9.7990825107697
chr2R	4938940	T	G	intronic	CG13743	162	145	17	98	83	15	54	34	20	62	49	13	86	60	26	61	29	32	118	83	35	112	109	3	99	99	0	54	54	0	3.90332283975581e-10	9.40856552719015
chr2R	4941832	g	A	intronic	CG13743	233	115	118	77	15	62	36	5	31	57	23	34	71	20	51	47	10	37	103	33	70	91	54	37	88	46	42	52	30	22	4.24572108440436e-09	8.37204853948768
chr2R	4944852	C	T	intronic	CG13743	181	166	15	55	32	23	37	31	6	75	75	0	77	46	31	73	35	38	95	64	31	71	70	1	93	85	8	58	58	0	2.34838632231544e-10	9.62923045774431
chr2R	4947394	G	T	UTR5	CG13743	221	192	29	88	57	31	32	20	12	52	52	0	93	54	39	74	30	44	116	75	41	86	84	2	89	89	0	53	53	0	4.90290151742869e-11	10.3095468301613
chr2R	4947678	T	C	upstream;downstream	CG13743;CG8197	212	170	42	52	29	23	40	36	4	54	42	12	69	45	24	60	31	29	76	55	21	72	68	4	79	73	6	53	53	0	2.78018190655839e-09	8.5559267873805
chr2R	4952156	A	C	intergenic	CG8197(dist=2727),ana(dist=4450)	188	176	12	55	48	7	25	18	7	53	53	0	84	57	27	47	21	26	79	42	37	67	61	6	77	75	2	51	51	0	5.33217975317107e-10	9.27309521850528
chr2R	4952299	G	C	intergenic	CG8197(dist=2870),ana(dist=4307)	214	196	18	69	61	8	50	46	4	72	72	0	96	66	30	83	33	50	110	62	48	79	77	2	80	74	6	76	76	0	1.74112342244631e-09	8.75917044210064
chr2R	4965035	A	T	UTR3	ana	196	174	22	73	54	19	67	59	8	60	60	0	64	40	24	55	23	32	110	75	35	99	94	5	80	80	0	40	40	0	1.04320526593015e-09	8.98163022935886
chr2R	4965240	C	A	upstream;downstream	CG8083;ana	223	203	20	58	49	9	32	27	5	60	59	1	63	35	28	50	24	26	68	41	27	58	51	7	84	82	2	49	48	1	5.95192884158671e-14	13.2253422696482
chr2R	4965320	T	A	upstream;downstream	CG8083;ana	240	209	31	41	26	15	31	24	7	57	53	4	49	25	24	53	25	28	65	28	37	77	68	9	75	75	0	45	38	7	4.51467563623361e-17	16.34537344678
chr2R	4981767	G	A	exonic	CG13741	289	206	83	66	66	0	51	31	20	48	36	12	54	52	2	77	72	5	111	102	9	73	56	17	93	65	28	59	34	25	7.66775584156502e-09	8.11533172447802
chr2R	5009462	T	A	UTR3	Su(var)2-10	169	132	37	64	56	8	47	34	13	63	61	2	90	43	47	65	28	37	114	59	55	79	70	9	93	89	4	36	29	7	3.06076102524768e-18	17.5141705774487
chr2R	5009465	T	A	UTR3	Su(var)2-10	168	133	35	68	59	9	44	31	13	61	58	3	92	45	47	67	28	39	118	61	57	74	65	9	95	91	4	36	30	6	2.88077589793128e-18	17.540490525155
chr2R	5011363	C	A	exonic	CG18659	186	178	8	50	50	0	27	22	5	58	58	0	57	34	23	50	21	29	68	48	20	68	64	4	79	79	0	42	42	0	1.11798541249765e-08	7.95156386309817
chr2R	5013416	A	C	exonic	CG18659	217	71	146	54	20	34	37	6	31	60	21	39	54	34	20	66	36	30	67	42	25	54	13	41	88	21	67	52	5	47	2.19382201780502e-14	13.6587986091317
chr2R	5052867	T	A	upstream	CG8046,Rad51C	128	52	76	73	11	62	46	10	36	48	16	32	78	53	25	56	47	9	102	79	23	93	42	51	82	32	50	41	17	24	1.05815323364168e-12	11.9754514365482
chr2R	5054763	A	G	exonic	CG42382	260	111	149	71	10	61	35	18	17	61	23	38	82	56	26	60	53	7	101	88	13	75	31	44	66	26	40	65	19	46	6.64664883932774e-09	8.17739726558735
chr2R	5055104	G	A	upstream;downstream	CG42382;Rad51C,Rme-8	205	80	125	69	19	50	48	19	29	69	26	43	79	65	14	53	39	14	126	106	20	104	41	63	76	34	42	64	18	46	5.87447325880476e-21	20.2310310688095
chr2R	5057977	A	G	exonic	Rme-8	269	122	147	67	23	44	43	18	25	78	29	49	71	59	12	70	60	10	115	100	15	87	49	38	77	35	42	62	31	31	4.18868271212579e-15	14.3779225356979
chr2R	5064617	C	A	intronic	Rme-8	287	116	171	70	23	47	42	18	24	47	15	32	55	42	13	83	61	22	95	76	19	87	32	55	91	38	53	68	31	37	1.22323336331661e-14	13.9124906821848
chr2R	5064910	T	G	upstream;downstream	Rme-8;ltd	161	76	85	69	21	48	28	21	7	64	27	37	81	69	12	66	60	6	96	73	23	79	45	34	66	34	32	49	29	20	4.23043521724869e-09	8.3736149511293
chr2R	5071182	T	G	intronic	ltd	202	33	169	63	30	33	34	11	23	49	20	29	63	32	31	62	46	16	87	48	39	88	14	74	80	10	70	53	1	52	8.24562900590184e-10	9.08377620922836
chr2R	5073185	T	C	exonic	ltd	294	78	216	45	4	41	44	18	26	39	16	23	69	35	34	74	42	32	92	52	40	69	5	64	81	7	74	51	1	50	9.4454288713188e-20	19.024778318079
chr2R	5078614	G	A	intronic	CG8026	208	205	3	71	69	2	44	42	2	56	56	0	95	63	32	78	34	44	127	89	38	82	79	3	77	77	0	51	51	0	6.55367811988894e-09	8.18351489255219
chr2R	5080667	T	G	intergenic	CG8026(dist=1067),unpg(dist=2052)	272	147	125	63	31	32	32	14	18	62	30	32	55	36	19	64	55	9	92	62	30	88	32	56	89	32	57	63	20	43	1.91467999294907e-11	10.7179038007604
chr2R	5081440	G	C	intergenic	CG8026(dist=1840),unpg(dist=1279)	225	113	112	47	18	29	39	15	24	43	12	31	77	47	30	62	49	13	107	69	38	86	23	63	73	21	52	49	6	43	1.29956397518318e-11	10.8862023361051
chr2R	5082321	C	T	upstream	unpg	254	235	19	61	60	1	29	24	5	54	54	0	53	35	18	70	38	32	90	68	22	88	85	3	70	66	4	62	62	0	6.03170310564755e-09	8.21956004358926
chr2R	5083732	A	G	intronic	unpg	163	140	23	53	49	4	28	21	7	55	46	9	65	31	34	44	17	27	92	50	42	95	84	11	67	62	5	42	38	4	1.38443559696942e-16	15.8587272425413
chr2R	5083741	T	C	intronic	unpg	159	142	17	51	49	2	26	20	6	54	47	7	66	32	34	45	19	26	88	51	37	92	81	11	67	62	5	46	42	4	2.52849953953622e-15	14.5971371211206
chr2R	5083746	C	G	intronic	unpg	155	139	16	51	48	3	28	22	6	54	48	6	68	34	34	48	19	29	88	51	37	91	81	10	66	60	6	44	40	4	3.22373800129567e-15	14.4916402612885
chr2R	5083765	A	T	intronic	unpg	153	140	13	55	51	4	30	23	7	53	47	6	68	32	36	46	18	28	91	53	38	97	89	8	66	59	7	48	44	4	3.03565536015314e-15	14.5177475357014
chr2R	5083910	A	T	intronic	unpg	171	127	44	74	60	14	40	25	15	64	56	8	79	25	54	50	18	32	96	48	48	89	74	15	93	72	21	48	39	9	1.04974879092802e-12	11.9789146168983
chr2R	5084248	T	A	intronic	unpg	160	95	65	67	36	31	42	37	5	63	54	9	88	80	8	67	61	6	111	106	5	87	63	24	65	43	22	56	31	25	1.63686179872792e-10	9.7859879867967
chr2R	5106714	A	C	intergenic	VhaAC45(dist=9547),hig(dist=8572)	225	211	14	62	59	3	34	33	1	57	57	0	55	29	26	67	42	25	79	60	19	71	68	3	105	102	3	78	73	5	1.31932727920581e-09	8.87964745773474
chr2R	5181681	G	C	intronic	Drep-2	173	55	118	67	22	45	51	22	29	53	24	29	89	44	45	60	47	13	108	64	44	85	15	70	97	14	83	52	5	47	8.89135870963554e-11	10.0510318683876
chr2R	5202504	A	-tt	intergenic	mir-987(dist=1883),CG13739(dist=2542)	215	84	131	19	19	0	40	23	17	63	21	42	77	64	13	55	35	20	79	48	31	68	19	49	91	30	61	55	15	40	1.07734630502448e-08	7.96764467350204
chr2R	5217253	C	A	intronic	CG13739	230	218	12	78	62	16	38	34	4	61	53	8	80	51	29	73	32	41	107	74	33	99	93	6	72	72	0	55	51	4	5.03923849623349e-09	8.2976350869415
chr2R	5222920	C	G	intronic	CG13739	242	128	114	55	34	21	54	39	15	69	15	54	72	19	53	60	15	45	90	12	78	94	67	27	81	46	35	58	32	26	2.46397307443149e-10	9.60836404232325
chr2R	5222949	A	T	intronic	CG13739	232	146	86	56	41	15	49	34	15	62	49	13	72	67	5	58	53	5	95	85	10	94	46	48	93	62	31	63	41	22	7.15077974036454e-10	9.14564659897178
chr2R	5222955	A	G	intronic	CG13739	225	142	83	54	40	14	51	34	17	63	50	13	71	66	5	55	50	5	95	84	11	92	46	46	87	58	29	66	44	22	2.91110031049918e-09	8.53594282941324
chr2R	5227902	A	C	intronic	CG13739	233	207	26	51	51	0	40	28	12	55	54	1	66	46	20	59	31	28	79	59	20	72	69	3	91	90	1	54	54	0	1.09821964525964e-08	7.95931079177621
chr2R	5249913	A	T	downstream	CG12158	172	95	77	69	15	54	42	20	22	48	23	25	54	12	42	67	21	46	97	24	73	83	50	33	86	63	23	58	39	19	6.87295487072295e-17	16.1628565077511
chr2R	5257318	C	-agtcttt	downstream	CG13954	80	80	0	32	32	0	24	16	8	19	19	0	36	36	0	44	40	4	97	97	0	58	24	34	52	29	23	33	18	15	2.98698914359564e-13	12.5247663558643
chr2R	5285653	C	T	intronic	CG8801	228	135	93	45	11	34	35	26	9	53	38	15	66	26	40	44	17	27	83	31	52	69	60	9	69	56	13	49	35	14	8.73040042808224e-16	15.05896583651
chr2R	5290026	A	T	exonic	wun	270	182	88	62	57	5	29	19	10	75	36	39	92	92	0	68	66	2	111	106	5	99	71	28	92	71	21	67	50	17	3.20357124361298e-10	9.49436561337215
chr2R	5290803	G	A	intronic	wun	190	153	37	66	62	4	70	26	44	63	41	22	63	23	40	55	23	32	128	52	76	103	86	17	86	64	22	58	51	7	1.73634100997675e-19	18.7603649771968
chr2R	5298324	G	T	intronic	wun	258	211	47	62	54	8	26	22	4	44	44	0	67	46	21	53	34	19	69	31	38	79	76	3	61	57	4	52	49	3	3.13890584111303e-09	8.50322171179227
chr2R	5304539	G	A	exonic	wun2	186	181	5	46	43	3	24	21	3	40	36	4	66	43	23	65	32	33	95	52	43	60	53	7	64	59	5	39	39	0	4.68373621867457e-12	11.3294075717551
chr2R	5306240	T	C	downstream	wun2	161	140	21	42	24	18	24	24	0	57	56	1	82	80	2	50	47	3	82	78	4	69	45	24	62	46	16	50	39	11	7.22536360738418e-09	8.141140292695
chr2R	5306645	T	A	intergenic	wun2(dist=1294),CG13955(dist=3278)	149	137	12	58	50	8	40	37	3	60	52	8	59	43	16	61	33	28	96	59	37	96	93	3	61	58	3	33	33	0	5.95306078123721e-11	10.2252596832434
chr2R	5307844	G	T	intergenic	wun2(dist=2493),CG13955(dist=2079)	230	202	28	59	53	6	40	30	10	60	52	8	76	44	32	64	33	31	113	69	44	73	65	8	88	87	1	53	53	0	6.84964278364194e-15	14.1643320768489
chr2R	5308357	C	T	intergenic	wun2(dist=3006),CG13955(dist=1566)	165	158	7	67	64	3	47	38	9	52	52	0	71	45	26	49	23	26	110	75	35	96	95	1	86	86	0	45	45	0	8.75613561046237e-10	9.05768752092555
chr2R	5309200	G	A	downstream	CG13955	204	114	90	60	38	22	34	26	8	57	15	42	70	53	17	54	44	10	93	67	26	69	23	46	81	41	40	47	19	28	2.55372636220852e-10	9.59282564025569
chr2R	5313366	G	T	UTR3	prel	269	261	8	75	70	5	39	34	5	70	70	0	78	53	25	86	37	49	103	61	42	102	98	4	89	89	0	56	56	0	1.75897610076085e-11	10.7547400612692
chr2R	5327824	T	C	intronic	ced-6	258	201	57	71	51	20	43	43	0	58	50	8	86	75	11	72	69	3	108	104	4	89	59	30	79	54	25	39	26	13	2.3191919645411e-11	10.6346633023795
chr2R	5327825	A	T	intronic	ced-6	257	201	56	72	53	19	41	41	0	58	50	8	84	73	11	73	70	3	107	103	4	90	61	29	79	54	25	39	26	13	5.83601946254784e-11	10.233883268447
chr2R	5328840	C	G	UTR5	ced-6	235	197	38	80	56	24	50	45	5	76	64	12	86	82	4	79	79	0	115	115	0	85	56	29	74	59	15	32	25	7	7.7540097112383e-09	8.11047365941153
chr2R	5330409	G	A	intronic	ced-6	201	169	32	79	53	26	46	46	0	76	64	12	87	78	9	74	74	0	104	104	0	97	71	26	86	66	20	61	45	16	1.29945881801535e-09	8.88623747945046
chr2R	5331782	A	T	intronic	ced-6	263	259	4	77	70	7	38	28	10	63	63	0	79	43	36	78	34	44	108	55	53	84	78	6	90	90	0	53	45	8	3.19401781964917e-17	16.4956626652314
chr2R	5334321	G	A	intronic	Camta	213	171	42	58	51	7	32	24	8	50	50	0	67	34	33	54	25	29	115	53	62	74	68	6	48	39	9	29	24	5	4.08712922902455e-13	12.3885816303175
chr2R	5342853	A	T	intronic	Camta	130	117	13	90	79	11	44	39	5	78	61	17	79	70	9	54	54	0	114	108	6	89	63	26	84	63	21	55	37	18	3.54195394349784e-09	8.45075709029862
chr2R	5343877	G	T	intronic	Camta	215	148	67	58	46	12	51	41	10	91	53	38	75	75	0	79	76	3	102	94	8	99	55	44	76	52	24	66	29	37	4.11432966179202e-11	10.3857009132827
chr2R	5344401	G	C	intronic	Camta	217	129	88	49	16	33	44	12	32	63	33	30	81	23	58	59	9	50	94	27	67	80	45	35	69	46	23	45	28	17	1.97316420140191e-13	12.7048367724288
chr2R	5347828	G	A	intronic	Camta	180	117	63	78	53	25	53	32	21	79	55	24	75	21	54	60	12	48	95	9	86	85	52	33	75	52	23	54	35	19	3.16359638445237e-12	11.4998189294684
chr2R	5361955	G	A	exonic	Camta	236	165	71	55	52	3	47	37	10	55	47	8	86	45	41	77	24	53	109	42	67	67	62	5	92	74	18	61	53	8	8.31613447589413e-12	11.0800784965331
chr2R	5389427	G	C	intronic	Wnt2	113	92	21	55	40	15	24	16	8	57	44	13	61	56	5	49	42	7	116	112	4	74	49	25	62	41	21	30	19	11	3.31491957400817e-10	9.47952700390722
chr2R	5390505	C	T	exonic	Wnt2	207	185	22	64	60	4	26	24	2	53	41	12	60	57	3	51	46	5	112	111	1	62	44	18	58	44	14	72	53	19	1.19410018164427e-08	7.92295923559348
chr2R	5394049	G	T	intronic	brp	262	253	9	75	70	5	42	33	9	55	55	0	57	38	19	53	22	31	75	53	22	86	84	2	99	99	0	54	54	0	5.14369672723718e-09	8.28872464536574
chr2R	5394380	T	C	intronic	brp	219	120	99	50	35	15	31	14	17	73	45	28	77	18	59	58	3	55	75	18	57	82	39	43	84	44	40	68	35	33	2.84480219113629e-09	8.54594792620551
chr2R	5394529	G	T	intronic	brp	209	129	80	75	51	24	35	24	11	62	39	23	91	21	70	57	13	44	106	35	71	91	70	21	78	58	20	64	53	11	4.12671056172167e-26	25.3843959905011
chr2R	5396256	g	A	intronic	brp	121	89	32	48	31	17	26	19	7	57	56	1	61	31	30	48	20	28	91	31	60	58	46	12	73	62	11	49	42	7	1.64960336938153e-14	13.7826204649956
chr2R	5404719	C	T	intronic	brp	204	130	74	59	55	4	38	14	24	65	37	28	70	54	16	64	57	7	91	73	18	81	44	37	87	50	37	68	34	34	7.8296465987747e-10	9.10625783994279
chr2R	5404730	A	G	intronic	brp	204	192	12	54	52	2	42	34	8	69	55	14	71	43	28	58	28	30	93	66	27	77	74	3	86	86	0	61	61	0	2.28880554362475e-10	9.64039110331415
chr2R	5404748	A	G	UTR5	brp	215	136	79	61	59	2	46	17	29	70	38	32	65	48	17	61	53	8	89	70	19	78	33	45	81	47	34	63	28	35	9.08561884794296e-09	8.04164548628732
chr2R	5414934	T	C	intronic	brp	258	237	21	68	50	18	38	30	8	67	67	0	55	29	26	59	28	31	101	76	25	95	90	5	69	68	1	68	68	0	1.23955319217509e-08	7.90673483188732
chr2R	5415497	T	A	intronic	brp	160	125	35	74	64	10	46	41	5	67	43	24	73	71	2	74	66	8	128	114	14	117	59	58	97	61	36	54	27	27	5.50686118037049e-15	14.2590958712868
chr2R	5417379	T	+cattc	intronic	brp	202	160	42	62	62	0	28	28	0	39	31	8	73	73	0	63	63	0	89	85	4	86	66	20	86	64	22	48	29	19	3.42408664837583e-09	8.46545525379764
chr2R	5422626	G	A	exonic	brp	158	123	35	47	47	0	41	35	6	51	34	17	48	24	24	48	17	31	98	46	52	52	43	9	76	65	11	44	36	8	2.48432571538961e-13	12.6047914652093
chr2R	5423613	A	C	intronic	brp	211	149	62	64	38	26	19	6	13	62	56	6	63	59	4	66	61	5	94	85	9	71	18	53	65	29	36	52	32	20	7.47971346446265e-10	9.12611503892515
chr2R	5426166	T	A	intergenic	brp(dist=1186),CG1888(dist=6511)	146	55	91	53	37	16	36	8	28	42	22	20	73	55	18	70	54	16	96	63	33	64	18	46	51	24	27	37	10	27	2.55375192728622e-09	8.5928212926025
chr2R	5431175	g	A	intergenic	brp(dist=6195),CG1888(dist=1502)	191	166	25	39	35	4	18	6	12	36	36	0	48	24	24	42	13	29	76	33	43	53	52	1	50	50	0	31	31	0	1.09225884273107e-11	10.9616744306342
chr2R	5440808	C	T	upstream	mir-14	318	311	7	58	58	0	43	34	9	61	61	0	81	60	21	70	47	23	106	71	35	66	64	2	84	84	0	64	64	0	1.50264858421976e-09	8.82314257349078
chr2R	5483677	G	T	intronic	CG1902,CG30338,clos	226	202	24	67	63	4	54	46	8	73	59	14	59	41	18	67	43	24	133	98	35	83	75	8	91	91	0	58	58	0	4.91869418394359e-10	9.3081501785292
chr2R	5483857	G	A	exonic	clos	274	244	30	51	49	2	47	42	5	57	51	6	84	65	19	61	44	17	104	81	23	106	96	10	84	84	0	79	79	0	8.84681504079656e-09	8.05321305237148
chr2R	5485038	C	T	intronic	CG1902,CG30338,clos	206	192	14	70	68	2	46	41	5	56	56	0	77	53	24	61	48	13	98	73	25	82	80	2	96	96	0	48	48	0	1.23874003092364e-08	7.90701982758822
chr2R	5485263	T	A	exonic	clos	248	223	25	72	68	4	24	21	3	54	48	6	76	55	21	60	45	15	101	74	27	66	60	6	96	96	0	58	58	0	5.29924648862981e-09	8.27578587928505
chr2R	5486202	C	A	exonic	CG30338	211	181	30	69	66	3	32	31	1	65	65	0	66	42	24	61	45	16	73	53	20	58	57	1	94	94	0	74	74	0	7.8867642210386e-09	8.10310114244169
chr2R	5487518	T	G	exonic	CG30340	214	199	15	58	55	3	41	31	10	67	67	0	62	38	24	68	46	22	95	71	24	74	71	3	95	95	0	61	61	0	2.51943967930157e-10	9.59869603510939
chr2R	5489169	T	C	exonic	CG30339	259	243	16	57	54	3	48	46	2	54	46	8	66	53	13	55	33	22	91	65	26	100	98	2	89	89	0	58	58	0	9.92012262620339e-09	8.00348295934236
chr2R	5490931	T	C	intronic	CG1902	126	121	5	83	81	2	62	50	12	51	51	0	82	60	22	54	42	12	98	56	42	92	90	2	90	90	0	63	63	0	1.17888449898711e-08	7.92852874275033
chr2R	5534642	G	A	intronic	Mmp2	242	236	6	55	55	0	35	30	5	59	59	0	92	71	21	59	44	15	81	60	21	96	90	6	102	102	0	45	45	0	6.42424004589988e-09	8.19217823973093
chr2R	5534972	G	C	intronic	Mmp2	159	150	9	76	75	1	40	36	4	76	76	0	76	57	19	57	38	19	107	82	25	93	89	4	72	72	0	56	55	1	6.31340697178e-09	8.19973621448992
chr2R	5536435	C	T	intronic	Mmp2	251	236	15	61	57	4	35	34	1	58	58	0	68	53	15	67	46	21	97	60	37	61	57	4	82	82	0	58	58	0	1.16160560465194e-08	7.93494130120361
chr2R	5548789	C	A	intronic	Mmp2	204	200	4	51	51	0	29	26	3	45	45	0	75	56	19	55	40	15	94	66	28	85	78	7	76	76	0	60	60	0	2.80559259209361e-09	8.55197539383924
chr2R	5550741	C	T	intronic	Mmp2	194	183	11	80	71	9	56	45	11	57	57	0	92	63	29	59	42	17	129	63	66	77	73	4	78	78	0	51	51	0	7.66215410676886e-09	8.11564911742129
chr2R	5552666	A	C	intronic	Mmp2	189	183	6	86	78	8	42	36	6	57	57	0	89	62	27	79	59	20	105	71	34	110	109	1	67	66	1	50	50	0	6.83078461663622e-09	8.16552940830904
chr2R	5564913	T	G	intronic	Mmp2	221	143	78	69	47	22	49	35	14	72	49	23	76	28	48	64	14	50	118	38	80	86	64	22	81	61	20	45	34	11	7.13273350013085e-20	19.1467440021934
chr2R	5565268	C	A	intronic	Mmp2	205	192	13	78	76	2	53	43	10	71	71	0	83	59	24	51	33	18	110	80	30	81	78	3	69	69	0	48	48	0	3.86793232972203e-09	8.41252113259457
chr2R	5565712	G	A	intronic	Mmp2	188	168	20	62	52	10	44	32	12	68	68	0	54	37	17	61	42	19	91	63	28	71	64	7	74	74	0	47	46	1	2.65052519137497e-09	8.5766680637548
chr2R	5583860	G	A	intergenic	Uba1(dist=3027),CG30002(dist=8028)	212	174	38	68	66	2	45	25	20	54	47	7	67	33	34	67	42	25	109	57	52	68	55	13	80	70	10	27	27	0	5.06975685974133e-11	10.2950128684782
chr2R	5589152	A	G	intergenic	Uba1(dist=8319),CG30002(dist=2736)	142	141	1	52	48	4	43	32	11	65	65	0	79	51	28	79	50	29	87	64	23	100	95	5	62	62	0	36	36	0	2.12018138044412e-10	9.67362698380878
chr2R	5590735	C	T	intergenic	Uba1(dist=9902),CG30002(dist=1153)	186	176	10	73	68	5	53	48	5	55	54	1	75	59	16	60	43	17	115	87	28	91	87	4	98	98	0	51	51	0	7.01766001894576e-09	8.15380767565785
chr2R	5590736	C	T	intergenic	Uba1(dist=9903),CG30002(dist=1152)	187	176	11	72	67	5	53	48	5	55	55	0	79	61	18	61	44	17	116	88	28	90	86	4	95	95	0	51	51	0	7.22059474248529e-09	8.14142702919743
chr2R	5599016	C	T	upstream	dap	269	260	9	65	62	3	31	27	4	69	69	0	78	51	27	58	37	21	99	74	25	80	78	2	72	72	0	46	46	0	3.60134465807289e-09	8.44353531352557
chr2R	5651559	G	A	intronic	trpl	160	115	45	57	35	22	47	20	27	43	32	11	66	25	41	67	21	46	109	42	67	82	48	34	85	65	20	58	38	20	4.27576644826011e-09	8.36898602493239
chr2R	5653387	G	T	downstream	CG1688,trpl	251	129	122	54	33	21	26	5	21	54	35	19	65	13	52	69	12	57	96	25	71	88	43	45	75	48	27	57	40	17	1.93387338276277e-10	9.71357196405217
chr2R	5671403	A	C	intronic	CG1688	228	112	116	45	21	24	45	15	30	48	29	19	60	8	52	50	12	38	96	19	77	77	47	30	81	38	43	37	22	15	1.87149664599011e-12	11.7278109468714
chr2R	5671892	G	A	intronic	CG1688	201	130	71	78	68	10	62	28	34	59	49	10	82	26	56	56	21	35	148	61	87	99	65	34	92	66	26	54	33	21	4.06749790402444e-11	10.3906726621823
chr2R	5676685	G	C	intronic	CG1688	141	100	41	54	50	4	32	22	10	62	48	14	66	25	41	65	16	49	102	36	66	91	67	24	79	66	13	62	43	19	2.98490370322557e-17	16.5250696751987
chr2R	5679635	A	G	intronic	CG1688	166	82	84	75	34	41	33	10	23	46	19	27	85	23	62	60	11	49	98	40	58	72	55	17	77	52	25	45	30	15	3.15223581706158e-09	8.50138130063118
chr2R	5682386	C	T	UTR5	CG1698	175	71	104	42	21	21	62	32	30	52	23	29	75	51	24	59	39	20	118	95	23	74	33	41	70	20	50	44	13	31	1.21433745755391e-08	7.91566060849296
chr2R	5683239	T	C	exonic	CG1698	288	162	126	65	42	23	35	31	4	52	39	13	63	59	4	64	54	10	113	92	21	77	48	29	108	69	39	58	30	28	3.39631027255529e-09	8.46899264130695
chr2R	5683353	G	T	exonic	CG1698	243	138	105	50	27	23	34	29	5	64	41	23	69	53	16	47	41	6	82	57	25	69	28	41	89	46	43	61	29	32	4.92707122767977e-09	8.30741115934785
chr2R	5685170	A	G	intronic	CG1688,CG1698	186	110	76	89	64	25	40	24	16	62	45	17	65	48	17	50	34	16	88	70	18	78	29	49	71	34	37	62	30	32	4.32668158419066e-10	9.3638450648931
chr2R	5691787	A	C	intronic	CG1688	227	198	29	68	61	7	37	33	4	54	53	1	66	49	17	50	27	23	97	69	28	107	101	6	78	74	4	49	47	2	1.20765125387786e-09	8.91805846338331
chr2R	5692977	A	G	intronic	CG1688	102	40	62	59	32	27	18	7	11	54	41	13	56	23	33	30	10	20	73	19	54	84	61	23	80	56	24	17	7	10	1.0075420597629e-08	7.99673681521994
chr2R	5695913	G	T	intergenic	CG1688(dist=1543),CG1648(dist=2977)	226	213	13	70	68	2	40	36	4	64	64	0	65	44	21	60	43	17	103	73	30	95	90	5	111	111	0	56	56	0	1.95907759878495e-11	10.7079483613219
chr2R	5697416	T	C	intergenic	CG1688(dist=3046),CG1648(dist=1474)	240	233	7	57	53	4	32	31	1	66	66	0	64	45	19	70	50	20	99	74	25	85	82	3	95	95	0	54	54	0	1.7247802106405e-09	8.76326623936611
chr2R	5697576	C	T	intergenic	CG1688(dist=3206),CG1648(dist=1314)	194	188	6	72	69	3	37	33	4	53	53	0	59	46	13	70	48	22	112	84	28	91	88	3	95	95	0	69	69	0	1.29408474932843e-09	8.88803728088491
chr2R	5718128	G	T	intronic	hebe	217	216	1	59	57	2	35	31	4	70	70	0	79	59	20	82	61	21	99	71	28	89	85	4	83	83	0	74	74	0	8.38497514715166e-10	9.07649822029354
chr2R	5723106	G	T	intronic	hebe	211	207	4	89	84	5	56	50	6	71	71	0	85	61	24	86	65	21	144	105	39	89	78	11	93	93	0	51	51	0	5.11644007211653e-09	8.29103210831529
chr2R	5777267	G	A	intronic	CG1513	226	82	144	60	33	27	48	17	31	72	35	37	79	8	71	67	7	60	96	6	90	97	40	57	94	29	65	60	18	42	7.41155639455328e-11	10.1300905824944
chr2R	5780076	A	G	intronic	CG30007	206	71	135	67	36	31	48	18	30	70	26	44	74	8	66	59	5	54	117	5	112	97	33	64	79	25	54	46	10	36	1.01202184344294e-09	8.99481011359864
chr2R	5781437	a	C	intronic	CG30007	160	50	110	81	49	32	50	8	42	73	28	45	70	7	63	68	5	63	114	5	109	84	30	54	79	18	61	50	14	36	1.19475579603277e-08	7.92272085394051
chr2R	5781559	C	T	exonic	CG30007	200	82	118	84	47	37	34	6	28	70	36	34	96	8	88	56	6	50	103	11	92	76	32	44	83	24	59	38	12	26	1.0045745541417e-09	8.99801782670982
chr2R	5784104	C	T	exonic	CG30007	237	49	188	56	15	41	38	5	33	68	32	36	91	1	90	76	3	73	101	9	92	78	19	59	82	18	64	56	16	40	1.23300509664399e-08	7.90903512823818
chr2R	5784138	A	G	exonic	CG30007	247	55	192	58	13	45	45	7	38	64	30	34	86	1	85	76	5	71	88	5	83	82	20	62	77	21	56	59	20	39	5.17136560138986e-10	9.2863947577117
chr2R	5790931	G	C	upstream	CG1441	237	147	90	53	28	25	41	22	19	51	28	23	66	49	17	58	51	7	99	74	25	81	34	47	96	46	50	48	20	28	1.31567142590227e-12	11.8808525573289
chr2R	5791386	C	T	upstream	CG1441	213	113	100	64	43	21	28	10	18	52	39	13	82	15	67	41	9	32	92	29	63	58	41	17	85	49	36	53	28	25	2.5413030676568e-09	8.59494353929345
chr2R	5791387	C	T	upstream	CG1441	216	113	103	63	42	21	30	10	20	52	38	14	83	15	68	40	8	32	91	28	63	59	41	18	86	50	36	53	28	25	2.20689731888308e-10	9.65621787294613
chr2R	5791388	C	T	upstream	CG1441	208	100	108	64	41	23	30	9	21	54	40	14	84	15	69	38	9	29	90	27	63	58	34	24	89	52	37	53	28	25	2.77226828488083e-11	10.5571647433945
chr2R	5792056	G	A	intergenic	CG1441(dist=1268),Fmrf(dist=1740)	187	147	40	69	55	14	38	31	7	44	24	20	72	72	0	65	63	2	107	100	7	82	66	16	94	67	27	49	36	13	9.6896153502686e-09	8.0136934628431
chr2R	5792585	A	T	intergenic	CG1441(dist=1797),Fmrf(dist=1211)	180	58	122	115	66	49	30	3	27	68	9	59	84	4	80	69	1	68	95	2	93	116	48	68	101	23	78	49	18	31	1.41076353620724e-09	8.85054577400358
chr2R	5795178	T	C	intronic	Fmrf	281	47	234	58	26	32	36	3	33	68	13	55	95	10	85	70	4	66	115	1	114	89	26	63	88	25	63	66	23	43	8.82734767371022e-12	11.0541697679634
chr2R	5798787	G	A	exonic;splicing	CG12140;CG12140	198	85	113	60	31	29	35	20	15	55	24	31	95	10	85	67	8	59	81	13	68	93	43	50	73	40	33	46	37	9	5.14456352661282e-09	8.28865146560991
chr2R	5800226	C	A	exonic	CG12140	216	109	107	88	55	33	39	19	20	70	44	26	65	10	55	77	14	63	129	22	107	99	47	52	111	60	51	61	37	24	2.67192931682171e-17	16.5731750348643
chr2R	5800765	C	T	exonic	CG12140	247	80	167	61	28	33	33	5	28	56	24	32	66	3	63	51	4	47	75	7	68	61	18	43	98	45	53	55	21	34	1.87873967461023e-10	9.72613339324316
chr2R	5804540	G	A	intronic	Mef2	197	83	114	57	34	23	29	8	21	72	28	44	83	14	69	55	7	48	88	12	76	76	32	44	76	42	34	60	28	32	4.16546160788714e-13	12.3803368639691
chr2R	5847372	C	T	UTR5	Pal1	231	149	82	60	28	32	44	27	17	78	48	30	83	29	54	66	35	31	107	49	58	68	54	14	82	65	17	50	43	7	2.30927871631203e-13	12.6365236471385
chr2R	5852195	G	A	exonic	CG1418	211	163	48	64	46	18	39	32	7	60	50	10	81	62	19	53	34	19	69	48	21	70	67	3	96	88	8	58	57	1	3.29908308007518e-09	8.48160674757563
chr2R	5949325	G	C	exonic	magu	259	43	216	81	14	67	49	3	46	71	24	47	65	1	64	51	2	49	91	6	85	89	33	56	89	28	61	76	20	56	1.96161098112324e-10	9.70738711596884
chr2R	5978477	A	G	intronic	CG2269	183	102	81	71	34	37	45	20	25	64	42	22	64	14	50	53	13	40	97	10	87	93	68	25	74	50	24	60	37	23	1.10370900031016e-17	16.9571454159351
chr2R	5979177	G	A	intronic	CG2269	203	166	37	53	51	2	32	21	11	58	57	1	80	46	34	51	37	14	85	58	27	74	74	0	68	62	6	56	54	2	8.0300858641078e-10	9.09527981087215
chr2R	6012237	A	C	UTR5	gem	251	76	175	84	30	54	49	1	48	77	25	52	75	11	64	66	4	62	95	10	85	78	27	51	84	34	50	62	22	40	2.25889067010094e-10	9.64610478834519
chr2R	6012367	g	+cagcaacaa	UTR5	gem	243	104	139	75	37	38	16	2	14	31	31	0	54	16	38	40	11	29	54	18	36	42	42	0	55	55	0	26	26	0	1.06712775583499e-13	12.9717835840125
chr2R	6021310	C	G	intronic	gem	206	177	29	80	56	24	55	34	21	82	73	9	80	59	21	67	46	21	103	69	34	110	98	12	85	76	9	73	73	0	1.20848201974465e-09	8.91775980680682
chr2R	6037915	A	G	intronic	KCNQ	139	29	110	66	28	38	40	3	37	50	11	39	62	6	56	48	4	44	97	7	90	100	36	64	71	28	43	47	16	31	1.09197602665883e-10	9.96178689606724
chr2R	6040558	C	T	exonic	KCNQ	245	165	80	60	49	11	19	16	3	48	36	12	74	32	42	53	18	35	84	38	46	78	67	11	90	72	18	59	52	7	2.25586952996798e-18	17.6466860217337
chr2R	6053302	C	A	intronic	KCNQ	218	167	51	62	44	18	42	34	8	67	52	15	76	76	0	55	54	1	95	92	3	84	53	31	88	68	20	43	27	16	1.94081808328707e-09	8.71201516998368
chr2R	6104826	G	T	intronic	Hr46	220	139	81	45	39	6	35	14	21	62	55	7	84	44	40	69	34	35	85	40	45	76	55	21	64	47	17	58	52	6	3.26924936410495e-09	8.48555195206434
chr2R	6199584	C	T	upstream;downstream	Obp46a;CG12909	197	78	119	62	1	61	42	22	20	60	27	33	66	13	53	54	16	38	90	19	71	88	40	48	62	32	30	55	34	21	2.59985496278921e-09	8.58505087918966
chr2R	6199637	G	A	upstream;downstream	Obp46a;CG12909	199	160	39	59	57	2	46	37	9	44	36	8	79	64	15	50	44	6	95	87	8	79	43	36	60	31	29	58	22	36	6.15436037341931e-12	11.2108170768885
chr2R	6201709	C	T	UTR5	Ndg	234	182	52	61	60	1	52	42	10	56	44	12	76	73	3	69	62	7	92	84	8	79	57	22	76	46	30	56	39	17	5.01955190007032e-10	9.29933505098505
chr2R	6278819	C	T	intronic	CG42732	155	27	128	74	2	72	52	16	36	61	1	60	86	44	42	57	27	30	97	38	59	74	8	66	64	13	51	43	3	40	2.11241483140102e-10	9.67522079196322
chr2R	6282944	A	T	intronic	CG42732	179	142	37	62	37	25	47	40	7	64	42	22	99	98	1	58	57	1	131	120	11	100	68	32	89	64	25	52	29	23	5.57909307605646e-09	8.25343639319072
chr2R	6295920	T	C	intronic	CG42732	144	74	70	41	19	22	31	18	13	58	42	16	66	52	14	61	44	17	80	59	21	59	19	40	61	27	34	18	8	10	9.39709627629072e-11	10.0270063236344
chr2R	6315694	A	T	upstream	CG12896	191	128	63	50	45	5	13	9	4	39	22	17	46	23	23	42	13	29	55	16	39	57	45	12	59	49	10	43	37	6	4.72433543481542e-13	12.3256592744121
chr2R	6325250	C	A	upstream	CG12895,G-oalpha47A	237	192	45	86	78	8	56	54	2	52	19	33	117	106	11	77	74	3	130	124	6	89	69	20	59	40	19	54	38	16	5.20411246464134e-10	9.28365332659059
chr2R	6336249	G	A	intronic	G-oalpha47A	157	114	43	54	31	23	44	44	0	43	25	18	54	24	30	59	30	29	89	39	50	69	53	16	69	64	5	43	35	8	2.79910927723421e-13	12.5529801463451
chr2R	6355184	A	G	exonic	Caf1-105	277	209	68	58	35	23	38	28	10	65	28	37	82	51	31	68	46	22	104	64	40	83	72	11	88	78	10	57	51	6	1.89636467948146e-09	8.72207814217883
chr2R	6368480	C	A	intronic	CG17765	158	85	73	56	26	30	21	10	11	59	32	27	98	62	36	71	48	23	104	79	25	85	24	61	58	21	37	43	17	26	2.47688440742087e-12	11.6060942608307
chr2R	6375770	A	G	exonic	lola	222	179	43	67	64	3	27	21	6	55	36	19	54	54	0	64	63	1	86	80	6	81	61	20	94	66	28	64	46	18	8.18641453124032e-09	8.0869062679888
chr2R	6375777	G	C	exonic	lola	222	73	149	67	18	49	28	10	18	54	17	37	55	2	53	63	1	62	87	4	83	84	46	38	102	40	62	58	17	41	3.74928867994211e-10	9.42605111938661
chr2R	6375780	T	C	exonic	lola	221	73	148	66	18	48	26	9	17	55	18	37	56	2	54	65	2	63	86	5	81	87	50	37	101	43	58	60	17	43	1.21190121583821e-09	8.91653277882056
chr2R	6381485	T	C	intronic	lola	114	64	50	58	46	12	35	23	12	54	36	18	78	64	14	62	44	18	80	69	11	47	22	25	56	20	36	35	10	25	1.45001399531196e-11	10.8386278060013
chr2R	6383116	G	A	intronic	lola	167	122	45	82	48	34	60	45	15	73	63	10	73	73	0	75	69	6	103	93	10	90	58	32	71	52	19	31	16	15	7.50899765828666e-09	8.1244180311087
chr2R	6470201	a	T	intronic	psq	212	175	37	74	35	39	40	31	9	53	39	14	91	86	5	61	61	0	106	106	0	83	55	28	89	61	28	67	43	24	1.01968099668771e-12	11.9915356743626
chr2R	6509238	C	A	intronic	CG11883	221	90	131	72	34	38	50	16	34	61	19	42	83	34	49	68	28	40	105	51	54	101	14	87	102	20	82	63	8	55	7.4399770021609e-12	11.1284284069071
chr2R	6536683	G	A	exonic	CG12934	253	63	190	54	7	47	28	6	22	87	12	75	62	30	32	86	50	36	102	47	55	71	10	61	92	6	86	49	2	47	3.76066031451286e-17	16.4247358928991
chr2R	6586596	A	T	intronic	stan	141	110	31	60	42	18	52	42	10	53	43	10	79	70	9	35	33	2	118	111	7	53	31	22	70	48	22	40	25	15	9.23522015622512e-11	10.0345527470571
chr2R	6600332	A	G	exonic	stan	239	75	164	44	7	37	32	6	26	51	3	48	73	30	43	43	22	21	110	53	57	66	9	57	68	13	55	56	1	55	1.01702876517216e-10	9.99266676351888
chr2R	6600916	G	A	exonic	stan	211	167	44	62	60	2	40	38	2	48	41	7	68	35	33	54	30	24	108	51	57	87	73	14	84	75	9	57	52	5	6.26487898219104e-16	15.2030873137958
chr2R	6601286	G	C	exonic	stan	240	67	173	61	4	57	31	5	26	61	5	56	64	39	25	65	37	28	97	55	42	71	9	62	82	17	65	58	4	54	7.14361567095981e-19	18.1460819186872
chr2R	6601316	C	A	exonic	stan	254	82	172	53	1	52	24	3	21	61	4	57	72	37	35	58	34	24	102	51	51	89	16	73	68	12	56	72	6	66	4.39473622599624e-16	15.357067186354
chr2R	6601328	T	C	exonic	stan	263	84	179	62	1	61	25	2	23	67	3	64	67	32	35	60	34	26	104	53	51	82	13	69	67	12	55	72	7	65	2.51209658990025e-15	14.5999636660279
chr2R	6601772	G	A	exonic	stan	210	138	72	67	61	6	26	19	7	57	55	2	61	32	29	55	30	25	93	42	51	66	55	11	84	77	7	70	68	2	1.01999216725719e-16	15.9914031632675
chr2R	6601775	C	T	exonic	stan	208	135	73	67	61	6	29	21	8	55	53	2	58	30	28	59	30	29	95	45	50	69	56	13	85	77	8	69	67	2	4.21690687916373e-17	16.3750059892891
chr2R	6601778	G	T	exonic	stan	214	138	76	70	65	5	32	24	8	57	55	2	60	31	29	59	30	29	98	45	53	70	57	13	82	74	8	68	66	2	2.34203848600669e-17	16.6304059725758
chr2R	6601829	A	-tcc	exonic	stan	217	154	63	71	71	0	40	40	0	62	62	0	66	33	33	62	36	26	116	53	63	76	76	0	65	58	7	49	49	0	6.39823800096277e-16	15.1939396091124
chr2R	6601994	C	T	exonic	stan	231	158	73	54	44	10	19	18	1	59	56	3	63	27	36	49	26	23	72	21	51	103	79	24	65	55	10	52	43	9	2.04664290103374e-10	9.68895792658004
chr2R	6602084	C	T	exonic	stan	215	160	55	43	41	2	25	22	3	61	59	2	71	30	41	47	22	25	77	29	48	82	67	15	94	74	20	61	53	8	9.94077866853923e-17	16.0025795956626
chr2R	6602102	T	C	exonic	stan	199	145	54	45	42	3	21	19	2	62	61	1	75	30	45	45	22	23	88	37	51	76	63	13	98	79	19	60	54	6	1.27680451140528e-17	16.8938755914735
chr2R	6635674	T	C	intronic	CG33144	194	167	27	67	67	0	36	33	3	62	61	1	69	48	21	73	45	28	76	57	19	78	74	4	88	80	8	43	43	0	2.33455983071825e-09	8.63179499137643
chr2R	6636256	C	-g	intronic	CG33144	203	76	127	55	10	45	28	7	21	31	31	0	33	33	0	60	60	0	58	58	0	91	13	78	72	22	50	42	7	35	1.50263406724369e-15	14.8231467691977
chr2R	6642305	C	T	intronic	CG33144	121	94	27	69	60	9	44	38	6	42	32	10	65	41	24	35	22	13	84	48	36	82	80	2	70	62	8	48	41	7	3.23220200989078e-11	10.4905015040116
chr2R	6642313	T	G	intronic	CG33144	132	96	36	73	65	8	41	34	7	45	33	12	69	41	28	42	24	18	88	48	40	76	72	4	70	62	8	49	41	8	6.47529691790171e-12	11.1887403126753
chr2R	6657284	G	T	intronic	CG33144	239	184	55	61	43	18	42	41	1	61	54	7	84	84	0	86	81	5	117	116	1	81	48	33	72	43	29	37	30	7	2.77275076665615e-09	8.55708916595423
chr2R	6671682	a	G	intronic	CG33144	192	160	32	38	19	19	34	30	4	76	66	10	46	21	25	41	23	18	54	23	31	86	72	14	63	58	5	29	24	5	1.48958474149168e-12	11.82693478502
chr2R	6691301	T	C	exonic	wde	215	118	97	62	48	14	33	14	19	72	36	36	79	66	13	64	54	10	111	93	18	85	40	45	86	51	35	50	19	31	8.43009295410036e-13	12.0741676366172
chr2R	6736078	G	C	intronic	CG30015	271	217	54	69	68	1	28	19	9	52	46	6	75	58	17	57	39	18	106	76	30	81	81	0	89	82	7	64	64	0	1.18216000203497e-09	8.92732373893855
chr2R	6749720	C	G	intronic	CG30015	229	189	40	58	42	16	56	41	15	68	59	9	83	41	42	85	54	31	85	46	39	72	57	15	72	61	11	41	35	6	8.7822448476536e-09	8.05639445899859
chr2R	6782338	C	T	exonic	CG12942	225	150	75	55	39	16	50	29	21	59	26	33	58	23	35	67	31	36	76	18	58	81	78	3	99	84	15	59	56	3	2.38446059202044e-11	10.6226098507556
chr2R	6782873	C	T	exonic	CG12942	224	127	97	73	61	12	38	18	20	71	51	20	64	30	34	58	29	29	115	54	61	98	94	4	90	78	12	48	44	4	2.3868331411942e-20	19.6221779406043
chr2R	6784055	A	G	exonic	CG12942	209	166	43	63	48	15	29	24	5	80	61	19	71	25	46	62	29	33	91	41	50	86	85	1	108	105	3	73	73	0	1.32784300057293e-19	18.8768532713653
chr2R	6785385	G	T	UTR5	CG7712	195	71	124	70	29	41	44	14	30	66	29	37	70	39	31	56	33	23	122	66	56	74	8	66	93	17	76	37	9	28	6.41350811965367e-16	15.1929043510979
chr2R	6790460	C	T	upstream	CG12943	235	206	29	78	78	0	44	41	3	65	57	8	60	43	17	67	53	14	127	89	38	91	91	0	89	89	0	57	55	2	3.72983112089445e-09	8.42831083170982
chr2R	6791507	A	G	exonic	CG12943	226	34	192	65	43	22	38	17	21	65	7	58	68	37	31	38	24	14	102	57	45	104	21	83	78	7	71	51	4	47	4.45744161092031e-19	18.3509143370413
chr2R	6822007	g	T	intergenic	Obp47a(dist=24017),Spn47C(dist=5686)	181	93	88	56	32	24	31	22	9	68	42	26	73	63	10	50	39	11	95	87	8	72	35	37	71	22	49	47	25	22	1.47301916167864e-09	8.83179160362772
chr2R	6826159	C	T	intergenic	Obp47a(dist=28169),Spn47C(dist=1534)	307	103	204	56	22	34	50	19	31	62	14	48	79	47	32	67	48	19	88	44	44	84	23	61	88	18	70	52	8	44	8.23268951904247e-10	9.08445826290856
chr2R	6846542	C	G	intergenic	Spn47C(dist=17336),luna(dist=23757)	121	72	49	66	51	15	16	5	11	33	17	16	59	50	9	63	49	14	101	86	15	46	16	30	30	11	19	37	21	16	7.82708105560147e-13	12.1064001686947
chr2R	6860601	C	A	intergenic	Spn47C(dist=31395),luna(dist=9698)	132	119	13	90	38	52	45	45	0	60	37	23	90	55	35	46	27	19	109	73	36	88	88	0	84	79	5	45	45	0	1.72343858461984e-12	11.763604188227
chr2R	6860641	C	T	intergenic	Spn47C(dist=31435),luna(dist=9658)	128	117	11	73	36	37	42	42	0	64	37	27	82	51	31	42	29	13	89	63	26	89	88	1	81	77	4	40	40	0	1.40967413395193e-10	9.85088126903443
chr2R	6879142	G	A	intronic	luna	213	181	32	42	31	11	25	24	1	35	25	10	29	19	10	32	16	16	75	46	29	51	49	2	60	57	3	33	26	7	7.92316018552562e-09	8.10110156368889
chr2R	6917448	G	C	intronic	luna	187	120	67	37	27	10	33	33	0	50	26	24	85	83	2	40	34	6	80	80	0	75	44	31	90	58	32	48	31	17	2.86327201339342e-12	11.5431373916556
chr2R	6917513	G	C	intronic	luna	219	131	88	54	35	19	32	25	7	58	34	24	88	82	6	53	49	4	108	100	8	86	53	33	72	51	21	56	39	17	7.5981666276708e-11	10.1192911866059
chr2R	6917542	T	C	intronic	luna	228	161	67	54	36	18	44	34	10	68	49	19	75	73	2	58	50	8	110	101	9	89	57	32	65	45	20	53	38	15	7.76873385637935e-10	9.10964975648799
chr2R	6949287	A	-T	intronic	luna	170	103	67	51	51	0	30	30	0	37	37	0	58	58	0	47	47	0	99	95	4	70	44	26	69	42	27	38	23	15	6.76389123654977e-12	11.1698033844785
chr2R	6995252	G	A	upstream	luna	245	142	103	95	63	32	45	38	7	72	64	8	98	38	60	62	21	41	126	40	86	93	56	37	78	48	30	59	36	23	4.33337236472884e-09	8.36317399063359
chr2R	7006986	C	G	downstream	Cyp12d1-p	225	189	36	37	37	0	28	20	8	59	57	2	61	33	28	51	30	21	67	33	34	60	57	3	66	59	7	45	36	9	1.31481978359922e-11	10.8811337698754
chr2R	7007163	t	C	downstream	Cyp12d1-p	242	206	36	55	55	0	39	27	12	67	67	0	81	42	39	52	36	16	113	53	60	85	81	4	68	59	9	53	47	6	3.18109074475711e-09	8.49742394190013
chr2R	7026831	A	-tt	downstream	BBS4,CG13229	102	102	0	25	25	0	36	16	20	29	29	0	92	16	76	52	18	34	106	35	71	19	19	0	33	33	0	32	32	0	5.02765744873204e-11	10.2986343199267
chr2R	7028635	G	A	intronic	CG13229	261	216	45	86	75	11	48	38	10	56	54	2	76	50	26	63	46	17	101	65	36	78	76	2	80	79	1	57	57	0	4.68395765551633e-10	9.32938703974372
chr2R	7030512	C	G	intronic	CG13229	165	77	88	54	20	34	19	10	9	42	29	13	64	13	51	49	8	41	79	16	63	67	49	18	66	33	33	46	36	10	7.3256908067732e-10	9.13515141542113
chr2R	7030513	A	T	intronic	CG13229	165	77	88	54	20	34	19	10	9	41	28	13	65	14	51	49	8	41	80	17	63	67	49	18	64	31	33	46	33	13	8.9046461185471e-10	9.05038333524802
chr2R	7032983	C	T	upstream	CG13231	207	178	29	81	81	0	41	31	10	64	64	0	88	63	25	76	60	16	99	73	26	105	105	0	92	86	6	68	68	0	4.66334613418604e-10	9.33130234809087
chr2R	7032990	A	G	upstream	CG13231	206	181	25	79	79	0	43	32	11	63	63	0	90	65	25	79	61	18	89	62	27	102	102	0	89	83	6	65	64	1	2.08154227920607e-10	9.68161476352358
chr2R	7055669	T	C	intergenic	CG13230(dist=12938),shn(dist=5656)	271	116	155	86	34	52	34	12	22	55	41	14	81	60	21	56	42	14	101	70	31	75	34	41	66	26	40	48	23	25	5.33850405272716e-09	8.27258042324554
chr2R	7057538	G	T	intergenic	CG13230(dist=14807),shn(dist=3787)	193	161	32	45	43	2	25	17	8	47	44	3	75	75	0	60	59	1	89	85	4	79	61	18	54	39	15	24	15	9	9.57153257335175e-09	8.01901851835057
chr2R	7058657	G	C	intergenic	CG13230(dist=15926),shn(dist=2668)	146	91	55	38	30	8	27	20	7	53	40	13	85	85	0	35	33	2	111	104	7	69	46	23	64	37	27	46	23	23	8.56997201974913e-14	13.0670205960101
chr2R	7058670	C	T	intergenic	CG13230(dist=15939),shn(dist=2655)	142	84	58	39	29	10	25	20	5	63	49	14	78	78	0	31	28	3	108	101	7	74	49	25	61	32	29	44	25	19	3.13036667344563e-13	12.5044047886749
chr2R	7059803	C	T	intergenic	CG13230(dist=17072),shn(dist=1522)	250	120	130	74	45	29	31	10	21	51	28	23	56	35	21	67	51	16	76	45	31	71	21	50	79	26	53	65	27	38	9.32461400189087e-09	8.03036913703332
chr2R	7060609	C	A	upstream	shn	157	65	92	56	27	29	19	16	3	56	27	29	61	39	22	44	30	14	103	68	35	67	19	48	55	24	31	37	12	25	5.32630833894444e-09	8.273573695947
chr2R	7078894	A	T	intronic	shn	234	178	56	80	37	43	40	30	10	71	65	6	90	56	34	66	39	27	110	74	36	113	108	5	68	62	6	46	40	6	4.11338769033499e-12	11.3858003559325
chr2R	7114210	A	T	UTR3	CG7737,metro	177	44	133	55	15	40	39	17	22	70	13	57	85	62	23	62	45	17	100	55	45	88	17	71	84	28	56	48	11	37	4.43657028042217e-09	8.35295263436193
chr2R	7125842	A	C	exonic	CG13216	226	206	20	64	64	0	39	30	9	89	81	8	63	47	16	68	34	34	92	44	48	109	102	7	90	90	0	72	72	0	5.50386816347571e-09	8.2593319774907
chr2R	7128241	G	C	upstream	CG13215	206	139	67	83	56	27	43	25	18	60	37	23	77	31	46	78	22	56	110	41	69	108	73	35	67	36	31	65	43	22	6.81649451066311e-10	9.16643891069119
chr2R	7144805	C	G	intronic	CG13223	298	207	91	80	68	12	36	26	10	62	34	28	63	42	21	57	43	14	118	96	22	79	35	44	93	49	44	66	32	34	1.5597795447559e-09	8.8069367793774
chr2R	7149591	G	A	upstream	Cpr47Ed	241	219	22	76	61	15	33	28	5	64	64	0	62	42	20	59	39	20	94	51	43	68	68	0	73	73	0	65	65	0	5.94355087960068e-10	9.22595401517621
chr2R	7214386	A	G	intronic	sha	237	15	222	66	19	47	33	3	30	70	9	61	72	23	49	74	22	52	114	26	88	97	4	93	102	1	101	67	2	65	1.06175900068468e-10	9.9739740487445
chr2R	7268139	C	A	UTR3	CG9027	215	177	38	71	43	28	38	30	8	47	39	8	60	34	26	54	43	11	81	52	29	81	78	3	105	105	0	57	57	0	3.31972837430301e-09	8.47889744953912
chr2R	7276861	C	T	intronic	sprt	160	82	78	49	8	41	27	20	7	30	19	11	65	53	12	49	36	13	43	34	9	39	15	24	36	16	20	28	11	17	2.68038161239534e-09	8.57180337001632
chr2R	7286202	C	T	intergenic	sprt(dist=1267),CG7759(dist=6989)	180	87	93	76	52	24	36	17	19	47	30	17	81	56	25	78	62	16	134	112	22	72	14	58	84	28	56	62	16	46	3.5658531239726e-17	16.4478365492038
chr2R	7286251	A	G	intergenic	sprt(dist=1316),CG7759(dist=6940)	165	77	88	62	50	12	29	21	8	58	44	14	78	58	20	56	39	17	119	97	22	75	19	56	74	25	49	49	18	31	2.15757984087496e-20	19.666033124322
chr2R	7286262	T	C	intergenic	sprt(dist=1327),CG7759(dist=6929)	158	74	84	67	54	13	26	18	8	60	45	15	72	55	17	54	38	16	119	97	22	75	19	56	62	23	39	45	18	27	7.82545276788301e-18	17.106490525487
chr2R	7286265	T	G	intergenic	sprt(dist=1330),CG7759(dist=6926)	164	81	83	64	49	15	26	18	8	58	43	15	70	52	18	52	38	14	114	96	18	76	19	57	62	22	40	43	17	26	6.37265733856515e-16	15.1956794331553
chr2R	7286293	A	T	intergenic	sprt(dist=1358),CG7759(dist=6898)	153	73	80	61	50	11	27	17	10	56	42	14	67	54	13	53	44	9	97	78	19	79	20	59	71	28	43	43	16	27	1.02289460353435e-20	19.9901691125845
chr2R	7286599	A	G	intergenic	sprt(dist=1664),CG7759(dist=6592)	217	80	137	66	25	41	36	20	16	73	43	30	67	46	21	82	51	31	105	69	36	78	20	58	98	22	76	50	4	46	3.17641831656741e-21	20.4980623083187
chr2R	7286731	A	G	intergenic	sprt(dist=1796),CG7759(dist=6460)	220	94	126	64	31	33	42	15	27	55	26	29	78	54	24	70	40	30	102	64	38	87	25	62	96	27	69	54	16	38	8.51719632085276e-14	13.0697033421779
chr2R	7300497	G	T	intronic	Drip	172	125	47	45	41	4	13	11	2	47	24	23	55	37	18	48	39	9	82	63	19	66	32	34	57	24	33	23	6	17	3.51447416531093e-09	8.45413964480835
chr2R	7307766	T	A	intronic	Drip	109	64	45	46	39	7	11	7	4	60	56	4	72	69	3	66	62	4	96	90	6	65	36	29	50	34	16	26	18	8	3.38647064012293e-12	11.4702526852689
chr2R	7307785	T	G	intronic	Drip	117	67	50	47	31	16	12	8	4	66	59	7	72	65	7	71	62	9	98	89	9	66	37	29	51	31	20	30	19	11	3.70564829513215e-11	10.43113580216
chr2R	7307791	T	A	intronic	Drip	119	87	32	51	39	12	20	11	9	66	58	8	70	66	4	72	66	6	94	83	11	63	38	25	56	35	21	30	18	12	3.81889173359923e-11	10.418062653794
chr2R	7308031	C	T	intronic	Drip	220	133	87	65	20	45	33	13	20	89	71	18	95	67	28	90	60	30	116	90	26	71	32	39	72	27	45	47	20	27	4.17542490155575e-11	10.3792993230519
chr2R	7313003	C	A	intronic	Drip	212	167	45	53	42	11	39	36	3	60	52	8	77	77	0	58	51	7	94	90	4	78	50	28	74	46	28	47	35	12	1.40322897846965e-11	10.85287145515
chr2R	7325075	C	T	intronic	CG7777	182	117	65	52	28	24	63	46	17	55	40	15	81	31	50	79	38	41	112	53	59	99	72	27	67	51	16	53	35	18	2.30558969500197e-09	8.637217977636
chr2R	7326481	T	A	intronic	CG7777	219	203	16	77	41	36	45	25	20	90	88	2	70	33	37	74	31	43	115	84	31	99	94	5	83	79	4	54	54	0	5.33542851652491e-09	8.2728306943485
chr2R	7332278	C	T	intronic	qvr	196	112	84	60	29	31	47	29	18	44	27	17	59	23	36	63	19	44	95	34	61	84	68	16	66	48	18	46	28	18	5.78667877317701e-14	13.2375706252758
chr2R	7332855	C	-a	intronic	qvr	189	100	89	79	32	47	28	17	11	50	50	0	34	34	0	75	75	0	56	56	0	77	12	65	74	34	40	54	25	29	1.38148625554886e-09	8.85965343153573
chr2R	7334580	C	T	intronic	qvr	212	122	90	75	53	22	40	7	33	58	27	31	87	71	16	86	62	24	93	72	21	87	30	57	57	23	34	37	12	25	3.80780601797457e-17	16.4193251840977
chr2R	7378546	G	T	intronic	inv	212	208	4	64	53	11	35	32	3	45	45	0	73	50	23	70	57	13	113	84	29	77	77	0	78	78	0	67	63	4	9.39636693780477e-09	8.02704003191655
chr2R	7389218	T	C	intronic	inv	225	149	76	59	3	56	45	32	13	52	30	22	44	16	28	65	33	32	101	27	74	84	62	22	99	74	25	58	46	12	2.53639741611684e-09	8.59578269791008
chr2R	7409381	G	A	intergenic	inv(dist=14693),en(dist=2128)	184	146	38	57	35	22	31	16	15	54	37	17	67	51	16	68	45	23	103	71	32	73	73	0	90	83	7	55	54	1	4.87242831636079e-10	9.31225454154599
chr2R	7462773	G	C	intergenic	en(dist=47058),tou(dist=3612)	137	40	97	64	18	46	43	26	17	36	8	28	44	17	27	71	39	32	116	69	47	57	5	52	68	10	58	47	7	40	5.58491163027606e-13	12.2529836943097
chr2R	7462797	A	T	intergenic	en(dist=47082),tou(dist=3588)	138	52	86	78	30	48	46	33	13	47	13	34	55	29	26	64	38	26	116	70	46	70	7	63	80	22	58	54	12	42	2.21525452067086e-12	11.6545763685052
chr2R	7462806	A	G	intergenic	en(dist=47091),tou(dist=3579)	146	43	103	68	18	50	45	24	21	50	6	44	56	21	35	66	38	28	110	58	52	76	2	74	82	7	75	59	10	49	2.99451255073645e-09	8.52367386234128
chr2R	7681505	C	T	intronic	ths	155	130	25	63	44	19	31	25	6	77	62	15	80	61	19	63	31	32	112	57	55	88	85	3	75	72	3	55	55	0	5.8419926688466e-09	8.23343899236101
chr2R	7751198	T	C	upstream	CG42531,TwdlBeta	175	53	122	39	19	20	20	7	13	63	25	38	51	31	20	45	31	14	83	58	25	45	11	34	59	16	43	26	4	22	6.27537067417214e-13	12.2023606161429
chr2R	7754495	G	A	upstream;downstream	Damm;CG13185	193	116	77	69	63	6	61	36	25	58	33	25	70	54	16	74	57	17	125	101	24	82	39	43	68	36	32	43	27	16	7.4446574396109e-09	8.12815528119044
chr2R	7803249	C	A	intergenic	CG13183(dist=2969),CG13188(dist=23740)	244	238	6	71	48	23	45	41	4	77	77	0	76	59	17	84	67	17	92	63	29	103	100	3	107	104	3	84	83	1	2.28616422141018e-10	9.6408925762633
chr2R	7837938	A	G	intronic	CG13188	162	84	78	52	18	34	41	17	24	58	37	21	67	38	29	46	25	21	97	64	33	87	13	74	66	19	47	27	9	18	2.87395552203078e-09	8.54151995738693
chr2R	7957397	C	G	intronic	CG8888	252	194	58	52	46	6	41	35	6	65	55	10	61	61	0	68	65	3	135	123	12	93	68	25	83	50	33	65	48	17	4.98062493033243e-09	8.30271616190546
chr2R	7969440	T	A	UTR3	CG13186	166	100	66	84	34	50	36	22	14	48	34	14	82	41	41	68	36	32	101	47	54	83	62	21	72	54	18	32	32	0	1.060026700255e-09	8.97468319546412
chr2R	8014078	A	G	intergenic	jeb(dist=7701),CG18343(dist=12229)	173	113	60	68	62	6	55	42	13	61	41	20	116	113	3	57	53	4	114	106	8	96	70	26	66	47	19	53	38	15	1.84029047143126e-10	9.73511362254293
chr2R	8014079	C	A	intergenic	jeb(dist=7702),CG18343(dist=12228)	176	116	60	68	61	7	55	42	13	60	40	20	115	113	2	57	53	4	113	105	8	94	69	25	66	47	19	53	38	15	1.74640767797938e-10	9.7578543679444
chr2R	8231974	G	C	UTR5	CG8839	220	97	123	55	4	51	45	10	35	52	35	17	81	42	39	61	34	27	87	44	43	62	14	48	77	13	64	35	12	23	2.67799771597836e-09	8.57218979772671
chr2R	8409164	G	A	upstream;downstream	CG33632;CG8569	136	121	15	84	61	23	56	40	16	57	30	27	80	53	27	80	60	20	123	79	44	89	85	4	71	71	0	51	48	3	7.04568973874984e-11	10.1520764851564
chr2R	8433280	C	T	exonic	CG33752	117	56	61	47	27	20	28	9	19	57	17	40	74	7	67	54	14	40	120	30	90	91	47	44	67	44	23	62	38	24	3.25099001296017e-09	8.48798436465427
chr2R	8434227	T	C	intronic	fra	125	20	105	55	24	31	33	6	27	59	17	42	68	6	62	35	8	27	81	10	71	68	35	33	71	29	42	29	9	20	6.30777729152836e-09	8.20012364869249
chr2R	8492786	A	T	intronic	Amph	228	177	51	60	48	12	51	38	13	71	65	6	89	83	6	94	82	12	92	80	12	104	65	39	68	48	20	43	25	18	2.67415820880062e-10	9.57281290254278
chr2R	8616524	T	G	intronic	CG42663	166	149	17	73	72	1	43	43	0	58	49	9	69	52	17	43	32	11	75	47	28	73	73	0	81	78	3	60	60	0	2.7021496133048e-09	8.5682906085213
chr2R	8640862	T	-a	intronic	Taz	151	107	44	77	56	21	46	37	9	48	48	0	85	85	0	23	23	0	100	95	5	92	68	24	89	54	35	52	28	24	1.50872075797213e-09	8.82139113430929
chr2R	8690254	C	T	downstream	sca	203	149	54	74	52	22	43	36	7	55	30	25	69	41	28	69	48	21	104	75	29	98	93	5	68	63	5	50	45	5	7.5340283542272e-10	9.1229727496675
chr2R	8723239	T	A	intergenic	CG17580(dist=27923),Cyp9h1(dist=5079)	201	90	111	100	46	54	68	52	16	63	46	17	76	18	58	74	24	50	117	37	80	99	67	32	96	66	30	55	33	22	3.08118677648363e-16	15.5112819746666
chr2R	8728557	T	C	exonic	Cyp9h1	215	163	52	63	60	3	54	47	7	88	78	10	73	45	28	79	49	30	93	42	51	88	74	14	98	89	9	66	57	9	8.84733571368295e-10	9.05318749303669
chr2R	8782834	C	T	intronic	vg	179	155	24	59	42	17	36	36	0	59	48	11	72	49	23	81	48	33	97	52	45	92	84	8	68	63	5	49	40	9	2.20735469826246e-10	9.6561278747582
chr2R	8782869	C	A	intronic	vg	218	212	6	69	69	0	43	43	0	59	54	5	84	58	26	72	54	18	113	72	41	98	98	0	71	71	0	49	49	0	3.72332544936007e-09	8.42906900120201
chr2R	8826958	A	T	exonic	Sans	220	97	123	46	11	35	35	11	24	49	24	25	72	51	21	61	41	20	108	80	28	61	13	48	96	31	65	63	25	38	7.67298224272522e-17	16.1150358068684
chr2R	8827264	C	A	exonic	Sans	235	132	103	70	54	16	44	33	11	61	46	15	76	65	11	61	44	17	96	88	8	98	48	50	115	42	73	71	20	51	1.22209692984096e-08	7.91289434693667
chr2R	8827357	G	A	exonic	Sans	260	109	151	58	25	33	34	2	32	68	39	29	70	45	25	62	32	30	120	81	39	93	12	81	98	30	68	75	16	59	2.35289605173887e-09	8.62839725903452
chr2R	8829683	C	T	exonic	Mdr49	239	184	55	63	58	5	43	33	10	69	55	14	67	58	9	75	72	3	86	78	8	68	44	24	89	50	39	68	42	26	1.4538268544567e-12	11.8374873133062
chr2R	8831921	C	T	intronic	Mdr49	189	165	24	79	71	8	49	49	0	76	75	1	70	38	32	68	46	22	105	78	27	117	117	0	98	95	3	59	55	4	8.34693755995745e-10	9.07847283526686
chr2R	8831925	G	T	intronic	Mdr49	198	172	26	80	72	8	50	49	1	72	71	1	70	37	33	70	48	22	105	79	26	113	113	0	101	98	3	58	55	3	1.70218482299295e-09	8.76899328605631
chr2R	8852403	A	C	intergenic	CG13321(dist=9728),Psc(dist=1421)	233	207	26	51	43	8	41	40	1	62	51	11	67	67	0	61	55	6	111	110	1	90	67	23	66	52	14	43	29	14	5.40824202499173e-09	8.26694388145872
chr2R	8856186	C	A	exonic	Psc	233	86	147	73	7	66	37	11	26	46	13	33	77	12	65	65	17	48	97	12	85	81	41	40	74	38	36	62	34	28	3.62733291903839e-14	13.4404125827526
chr2R	8879684	C	-t	intergenic	Psc(dist=11190),CG33798(dist=1718)	60	60	0	86	42	44	45	17	28	69	8	61	58	46	12	12	12	0	41	41	0	77	17	60	83	26	57	47	14	33	3.96124734111061e-14	13.402168039311
chr2R	8915124	C	A	intergenic	Su(z)2(dist=19817),CG13323(dist=19115)	83	31	52	51	38	13	29	19	10	35	13	22	63	46	17	31	18	13	75	57	18	49	21	28	46	16	30	18	3	15	4.58860351526947e-09	8.33831946650879
chr2R	9066872	C	T	intronic	CG17724	217	157	60	65	60	5	45	34	11	59	31	28	82	79	3	61	57	4	113	103	10	77	58	19	75	42	33	52	29	23	6.03851678157025e-09	8.21906972241919
chr2R	9073684	G	A	intronic	Kdm4B,seq	177	120	57	51	36	15	25	25	0	50	47	3	30	30	0	31	26	5	62	62	0	61	29	32	58	33	25	39	16	23	3.21816841719074e-11	10.4923912316035
chr2R	9079027	G	T	intronic	Kdm4B	191	149	42	47	15	32	28	22	6	48	39	9	62	41	21	54	32	22	93	48	45	70	63	7	77	71	6	54	54	0	1.34367157944853e-12	11.8717068686801
chr2R	9101460	T	C	intronic	AQP	169	142	27	55	38	17	40	39	1	57	51	6	40	24	16	47	24	23	108	51	57	67	63	4	73	72	1	50	50	0	9.75532543814647e-15	14.0107582379421
chr2R	9140018	T	C	exonic	CG4714	167	100	67	55	30	25	31	17	14	57	24	33	52	46	6	61	52	9	90	86	4	81	50	31	64	42	22	62	43	19	5.60088442274905e-09	8.25174338913812
chr2R	9146685	C	T	upstream;downstream	CG42319;CG10799	203	128	75	70	35	35	32	18	14	50	27	23	88	41	47	79	29	50	99	31	68	82	59	23	52	33	19	38	26	12	7.08354072064165e-09	8.1497496051552
chr2R	9169361	A	C	intronic	Dh31-R1	173	123	50	85	65	20	40	27	13	59	52	7	80	48	32	71	34	37	111	49	62	90	72	18	80	73	7	57	50	7	1.10614958903007e-10	9.9561861376811
chr2R	9210760	A	T	intergenic	CG17047(dist=21715),mir-184(dist=6147)	244	182	62	59	59	0	53	48	5	57	32	25	75	75	0	56	48	8	108	98	10	79	57	22	79	53	26	50	30	20	1.05123285148852e-08	7.97830107567884
chr2R	9214467	T	G	intergenic	CG17047(dist=25422),mir-184(dist=2440)	150	97	53	57	39	18	34	17	17	53	35	18	53	12	41	49	18	31	91	31	60	69	42	27	89	66	23	35	23	12	1.57655931041828e-11	10.8022896863795
chr2R	9226606	G	A	intergenic	mir-184(dist=9600),CG17048(dist=14625)	195	126	69	74	65	9	44	36	8	66	16	50	82	71	11	64	51	13	97	82	15	99	52	47	71	44	27	56	26	30	1.05847817918038e-11	10.9753180906528
chr2R	9226678	A	C	intergenic	mir-184(dist=9672),CG17048(dist=14553)	201	121	80	77	71	6	46	31	15	60	15	45	78	65	13	63	47	16	109	91	18	96	47	49	80	48	32	61	23	38	1.01920661705105e-08	7.99173776540567
chr2R	9227378	A	G	intergenic	mir-184(dist=10372),CG17048(dist=13853)	143	102	41	25	24	1	40	38	2	35	27	8	40	40	0	32	30	2	45	41	4	30	15	15	50	23	27	39	17	22	1.3305331340872e-11	10.875974305801
chr2R	9255347	G	A	intergenic	CG17048(dist=13374),CG10814(dist=8129)	213	54	159	59	26	33	42	16	26	71	30	41	71	32	39	80	41	39	116	69	47	106	22	84	82	16	66	57	16	41	1.65113028479871e-12	11.7822186567573
chr2R	9258515	A	T	intergenic	CG17048(dist=16542),CG10814(dist=4961)	155	134	21	67	63	4	32	30	2	52	40	12	97	93	4	70	62	8	112	101	11	92	61	31	84	46	38	39	27	12	6.08175943563065e-12	11.2159707623971
chr2R	9313169	A	G	exonic	CG42321	255	205	50	47	19	28	32	19	13	71	51	20	65	38	27	38	26	12	77	37	40	59	51	8	79	70	9	45	41	4	1.431550028561e-10	9.84419347003266
chr2R	9320048	C	T	intronic	CG42321	259	226	33	73	65	8	37	33	4	50	50	0	87	76	11	63	53	10	110	103	7	67	45	22	102	69	33	35	22	13	1.16646404440282e-08	7.93312864354671
chr2R	9365146	G	A	exonic	CG43192	206	147	59	63	60	3	37	30	7	64	45	19	74	74	0	53	51	2	95	87	8	88	64	24	55	37	18	37	23	14	5.42311914487434e-10	9.26575085409431
chr2R	9449314	G	A	intergenic	CG13334(dist=1041),CG42807(dist=9715)	229	136	93	64	19	45	41	17	24	51	35	16	78	18	60	61	18	43	94	21	73	68	33	35	74	47	27	49	36	13	1.23390306462803e-09	8.90871895711861
chr2R	9455180	G	C	intergenic	CG13334(dist=6907),CG42807(dist=3849)	165	141	24	81	65	16	43	33	10	44	41	3	97	94	3	79	77	2	104	104	0	73	58	15	58	47	11	36	24	12	8.5407515700203e-09	8.06850391053456
chr2R	9455182	G	A	intergenic	CG13334(dist=6909),CG42807(dist=3847)	167	131	36	82	67	15	43	34	9	44	41	3	104	101	3	80	76	4	100	100	0	72	59	13	57	45	12	34	22	12	1.16011069089154e-08	7.93550057098866
chr2R	9475913	T	G	intronic	CG6191	197	119	78	78	21	57	34	18	16	60	42	18	80	26	54	72	20	52	128	29	99	113	76	37	97	71	26	70	38	32	3.31546987916819e-13	12.4794549132716
chr2R	9485241	G	A	exonic	S-Lap5	207	57	150	28	1	27	38	2	36	57	8	49	86	11	75	58	9	49	112	4	108	63	22	41	84	29	55	47	19	28	1.38005302557781e-09	8.86010422644411
chr2R	9502795	C	T	intergenic	CG12464(dist=6112),fas(dist=7798)	209	126	83	47	24	23	23	13	10	59	45	14	61	26	35	53	14	39	71	23	48	68	54	14	74	47	27	38	27	11	2.59099481181768e-09	8.58653345664027
chr2R	9503131	C	T	intergenic	CG12464(dist=6448),fas(dist=7462)	148	117	31	84	42	42	50	42	8	63	50	13	82	26	56	51	21	30	133	50	83	80	50	30	96	71	25	49	34	15	2.18053039194967e-12	11.6614378558082
chr2R	9503235	C	A	intergenic	CG12464(dist=6552),fas(dist=7358)	147	47	100	73	2	71	42	11	31	74	34	40	85	8	77	50	6	44	98	6	92	78	41	37	81	26	55	55	19	36	8.46783920472052e-09	8.07222739736562
chr2R	9503241	T	C	intergenic	CG12464(dist=6558),fas(dist=7352)	149	49	100	72	2	70	40	12	28	77	33	44	81	7	74	48	6	42	102	6	96	83	44	39	81	26	55	55	20	35	5.09603162822792e-09	8.29276788524056
chr2R	9519028	C	A	intronic	fas	183	123	60	71	51	20	40	33	7	52	38	14	66	57	9	56	48	8	103	97	6	73	39	34	71	46	25	48	23	25	8.27078799833082e-11	10.0824531111217
chr2R	9519056	T	A	intronic	fas	181	134	47	73	59	14	39	33	6	48	37	11	79	68	11	48	42	6	102	92	10	71	43	28	66	47	19	39	21	18	9.81978252961038e-09	8.00789813005786
chr2R	9519068	T	A	intronic	fas	190	144	46	71	58	13	41	36	5	48	39	9	83	71	12	45	41	4	102	92	10	76	46	30	61	40	21	36	19	17	4.03874764733747e-10	9.39375328196066
chr2R	9556418	C	T	exonic	CG18368	168	108	60	55	53	2	50	43	7	41	38	3	76	65	11	65	54	11	97	89	8	79	47	32	62	40	22	32	19	13	3.4131671954055e-09	8.46684243710562
chr2R	9561521	C	G	intronic	fas	156	112	44	62	62	0	40	28	12	57	37	20	83	77	6	62	57	5	101	97	4	74	54	20	105	70	35	65	37	28	4.18686371260667e-12	11.3781111756806
chr2R	9569256	C	A	intronic	fas	225	81	144	57	5	52	35	13	22	58	29	29	65	9	56	38	3	35	99	13	86	70	30	40	92	49	43	62	37	25	8.35346656748264e-16	15.0781332611987
chr2R	9610103	C	-g	intronic	fas	58	58	0	65	20	45	39	25	14	72	18	54	56	56	0	31	31	0	104	86	18	74	25	49	64	24	40	49	22	27	1.54215783451643e-09	8.81187117547335
chr2R	9634216	G	C	exonic	fas	207	132	75	77	28	49	47	17	30	72	55	17	79	18	61	64	30	34	101	26	75	63	52	11	82	65	17	51	39	12	4.92030673637224e-12	11.3080078220779
chr2R	9634693	G	A	UTR3	fas	136	28	108	74	58	16	47	19	28	45	7	38	88	49	39	83	47	36	140	111	29	98	11	87	73	10	63	40	5	35	7.8755059547389e-12	11.1037215357869
chr2R	9638233	A	T	intergenic	fas(dist=1361),CG6280(dist=4616)	209	156	53	73	72	1	39	32	7	59	51	8	92	84	8	48	40	8	114	110	4	88	58	30	74	46	28	52	27	25	4.34661729384437e-10	9.36184859640644
chr2R	9715879	G	A	intronic	CG6329	224	155	69	46	15	31	30	16	14	49	29	20	52	23	29	47	11	36	93	28	65	62	36	26	55	38	17	46	30	16	1.04719381380633e-08	7.97997293200133
chr2R	9762942	G	A	exonic	shot	252	180	72	59	34	25	42	22	20	74	69	5	84	78	6	60	53	7	105	96	9	90	62	28	94	59	35	75	41	34	1.54924015283528e-12	11.8098812555997
chr2R	9763400	G	A	exonic	shot	217	125	92	81	66	15	44	21	23	50	33	17	71	70	1	61	54	7	89	81	8	78	49	29	94	49	45	63	34	29	2.5196250350091e-15	14.5986640851482
chr2R	9804750	A	T	intronic	shot	197	125	72	76	14	62	54	47	7	41	34	7	71	36	35	66	38	28	92	45	47	91	81	10	64	50	14	57	45	12	2.36062632969459e-11	10.6269727531988
chr2R	9854442	C	T	exonic	Cp1	264	207	57	52	52	0	48	42	6	70	58	12	76	75	1	67	60	7	98	95	3	116	87	29	95	71	24	65	44	21	1.56615025823284e-09	8.8051665735738
chr2R	9889068	T	C	intronic	mam	166	144	22	70	70	0	46	46	0	73	73	0	91	86	5	83	80	3	111	102	9	100	67	33	93	71	22	58	43	15	2.99641256457672e-10	9.52339839051075
chr2R	9893490	C	T	ncRNA_exonic	mir-4978	267	226	41	56	25	31	34	26	8	77	59	18	81	46	35	73	44	29	92	51	41	79	65	14	73	62	11	62	62	0	6.26501452281419e-12	11.2030779179387
chr2R	9901731	T	A	intronic	mam	238	95	143	64	9	55	33	20	13	70	25	45	72	8	64	59	9	50	106	20	86	81	42	39	95	49	46	56	21	35	3.10531668605945e-13	12.5078941030575
chr2R	9901822	A	G	intronic	mam	230	189	41	50	16	34	23	15	8	82	67	15	61	33	28	74	29	45	76	34	42	74	64	10	62	52	10	43	33	10	2.26716337173287e-13	12.6445171834969
chr2R	9946712	A	C	UTR3	mam	204	110	94	65	61	4	48	34	14	65	19	46	80	72	8	76	65	11	110	96	14	111	65	46	75	49	26	62	33	29	3.11272197390162e-12	11.5068596684574
chr2R	9953183	A	G	exonic	Prosap	217	66	151	43	14	29	37	18	19	52	8	44	61	34	27	43	21	22	97	63	34	67	11	56	81	22	59	50	10	40	3.57742779922958e-12	11.4464291225473
chr2R	9978341	T	A	intronic	CG42287,Prosap	180	88	92	56	50	6	34	31	3	45	20	25	58	50	8	64	55	9	89	76	13	70	37	33	70	45	25	27	12	15	8.05632963403787e-10	9.09386277243024
chr2R	9978346	T	A	intronic	CG42287,Prosap	179	84	95	58	52	6	34	32	2	49	22	27	58	51	7	65	55	10	91	76	15	70	36	34	69	42	27	26	12	14	3.17286893478439e-10	9.49854786741284
chr2R	9978356	C	T	intronic	CG42287,Prosap	184	79	105	60	51	9	34	24	10	53	25	28	61	53	8	68	57	11	94	76	18	78	40	38	69	41	28	29	12	17	1.67228774559468e-10	9.7766889927032
chr2R	10099739	T	C	UTR5	Sox15	152	39	113	65	47	18	27	21	6	42	5	37	63	34	29	38	23	15	71	52	19	71	20	51	59	18	41	41	12	29	4.19126132545909e-09	8.37765526002832
chr2R	10102228	A	G	downstream	RpS23	213	163	50	46	6	40	28	20	8	71	29	42	71	16	55	69	12	57	79	15	64	70	41	29	82	52	30	58	29	29	3.20275636439947e-15	14.4944760971218
chr2R	10102406	A	T	downstream	RpS23,mir-308	184	76	108	68	68	0	41	18	23	68	41	27	85	68	17	67	58	9	99	73	26	93	44	49	90	45	45	47	16	31	4.53520835616582e-13	12.3434027558245
chr2R	10102577	C	A	downstream	RpS23,mir-308	138	35	103	72	68	4	17	9	8	61	38	23	95	83	12	78	68	10	120	97	23	87	50	37	49	21	28	35	19	16	6.84457633333668e-13	12.1646534287263
chr2R	10134087	C	G	upstream;downstream	Mdr50;CG8503	205	178	27	81	77	4	50	44	6	66	24	42	94	92	2	81	81	0	118	112	6	70	56	14	85	64	21	41	29	12	1.09877025366056e-09	8.95909310648295
chr2R	10230808	C	G	intronic	Shroom	185	92	93	103	80	23	41	14	27	62	25	37	85	75	10	73	63	10	122	116	6	87	51	36	74	51	23	55	37	18	2.18866181955079e-10	9.65982133813475
chr2R	10235364	G	T	intronic	Shroom	181	95	86	61	35	26	50	23	27	72	41	31	82	61	21	57	43	14	123	104	19	73	26	47	93	44	49	40	10	30	5.30409658889558e-11	10.2753885759226
chr2R	10275716	A	T	intergenic	Dh44-R1(dist=2852),CG10104(dist=2575)	161	93	68	63	50	13	44	35	9	70	42	28	77	75	2	59	51	8	105	91	14	88	53	35	80	52	28	38	27	11	4.00990999300249e-10	9.39686537550477
chr2R	10407097	G	A	intergenic	Cpr51A(dist=4384),ttv(dist=6979)	193	113	80	57	49	8	33	21	12	48	16	32	61	51	10	48	40	8	65	50	15	75	37	38	70	31	39	43	19	24	3.97775643730954e-11	10.4003618127578
chr2R	10425477	G	A	intronic	ttv	200	76	124	59	8	51	36	20	16	49	21	28	82	21	61	75	11	64	108	16	92	78	35	43	58	25	33	30	18	12	4.63621922602329e-10	9.33383603638377
chr2R	10464494	A	C	intronic	ttv	262	139	123	52	40	12	51	17	34	66	19	47	83	74	9	66	60	6	94	83	11	92	55	37	63	36	27	40	20	20	3.18391644758342e-13	12.4970383375517
chr2R	10484448	A	G	exonic	RpI1	190	126	64	53	51	2	40	37	3	63	27	36	96	90	6	68	62	6	118	99	19	103	70	33	69	47	22	37	22	15	4.91506054700858e-09	8.30847112786852
chr2R	10485016	G	T	exonic	RpI1	239	142	97	45	34	11	27	19	8	56	16	40	49	47	2	56	53	3	87	76	11	90	61	29	90	58	32	50	27	23	3.90510695320918e-10	9.40836706715096
chr2R	10486756	A	T	exonic	RpI1	202	143	59	58	41	17	37	29	8	69	32	37	90	81	9	60	53	7	95	91	4	78	52	26	93	64	29	38	20	18	5.97380035782378e-11	10.2237492954487
chr2R	10685417	A	G	intronic	kn	94	76	18	54	50	4	19	13	6	65	58	7	66	63	3	68	66	2	99	97	2	44	14	30	54	36	18	27	12	15	1.82156395486834e-10	9.73955557613285
chr2R	10699151	C	G	intergenic	CG10200(dist=1715),CG10202(dist=6214)	133	80	53	74	68	6	36	20	16	63	40	23	86	86	0	74	65	9	125	114	11	90	51	39	77	46	31	36	14	22	2.90055102133891e-10	9.53751949079247
chr2R	10699215	A	T	intergenic	CG10200(dist=1779),CG10202(dist=6150)	124	80	44	72	71	1	23	15	8	41	23	18	95	93	2	64	58	6	122	111	11	66	44	22	49	36	13	33	18	15	1.40831818307752e-09	8.85129921341588
chr2R	10847876	T	G	intronic	aPKC	166	150	16	57	44	13	40	40	0	64	58	6	81	78	3	74	67	7	109	103	6	86	61	25	67	49	18	51	35	16	9.01320955642369e-10	9.04512053150309
chr2R	10858275	C	G	intronic	CG12424	209	66	143	48	19	29	32	2	30	47	12	35	53	6	47	43	7	36	74	10	64	77	32	45	59	23	36	43	23	20	3.44361912640732e-09	8.46298488870698
chr2R	10887387	C	T	intergenic	CG10265(dist=6051),hbs(dist=11516)	158	82	76	61	61	0	53	48	5	61	30	31	81	26	55	62	20	42	102	25	77	85	58	27	56	27	29	59	40	19	5.27812511478508e-09	8.27752031930416
chr2R	10894438	C	A	intergenic	CG10265(dist=13102),hbs(dist=4465)	209	142	67	74	60	14	43	21	22	52	22	30	93	42	51	67	41	26	101	50	51	83	67	16	86	65	21	51	45	6	7.76649673315504e-10	9.10977483609628
chr2R	10898794	T	A	upstream	hbs	193	117	76	61	45	16	31	18	13	56	41	15	72	55	17	55	50	5	100	76	24	75	29	46	69	30	39	38	16	22	1.16551449360074e-14	13.9334823214985
chr2R	10957873	A	G	intergenic	CG33467(dist=14127),chn(dist=44889)	156	141	15	73	72	1	43	40	3	74	38	36	84	66	18	63	55	8	119	107	12	90	53	37	87	53	34	48	28	20	2.35394860964503e-10	9.6282030227123
chr2R	10957880	A	G	intergenic	CG33467(dist=14134),chn(dist=44882)	159	143	16	68	67	1	37	34	3	76	40	36	79	61	18	64	57	7	112	101	11	84	50	34	88	53	35	48	30	18	1.09845538889709e-09	8.95921757620295
chr2R	11103327	C	T	upstream	CG11808,CG8093	189	176	13	68	66	2	50	43	7	55	53	2	80	80	0	62	56	6	124	121	3	91	64	27	71	57	14	59	41	18	1.58378492935727e-09	8.8003037939176
chr2R	11103475	A	G	upstream	CG11808,CG8093	204	174	30	67	63	4	40	35	5	57	57	0	99	99	0	80	77	3	122	120	2	84	57	27	84	68	16	65	42	23	4.21960199333426e-10	9.37472851118298
chr2R	11103485	T	A	upstream	CG11808,CG8093	208	176	32	70	67	3	41	36	5	59	59	0	108	108	0	78	75	3	119	114	5	85	61	24	84	68	16	62	43	19	5.75372745848221e-11	10.2400507135407
chr2R	11157884	A	C	exonic	trpm	200	114	86	65	56	9	39	29	10	65	45	20	76	76	0	68	65	3	97	93	4	73	32	41	85	50	35	38	27	11	1.13088130543457e-11	10.9465829751806
chr2R	11157893	A	G	exonic	trpm	209	119	90	62	55	7	39	29	10	64	44	20	71	70	1	75	71	4	97	92	5	70	32	38	85	53	32	40	29	11	1.5446747948927e-10	9.81116293996073
chr2R	11164058	C	G	intronic	trpm	165	121	44	78	77	1	50	41	9	65	54	11	83	83	0	71	64	7	116	110	6	94	74	20	77	58	19	65	46	19	1.1396409520692e-08	7.94323195313375
chr2R	11237375	C	T	upstream	unc-5	170	107	63	74	41	33	41	15	26	79	37	42	69	16	53	60	16	44	89	14	75	94	45	49	95	45	50	51	32	19	1.27696609212203e-10	9.89382063460801
chr2R	11456748	C	T	UTR5	Flo	184	85	99	60	27	33	45	16	29	46	31	15	86	26	60	68	20	48	141	33	108	84	54	30	78	49	29	45	20	25	6.95158615956269e-13	12.1579160901221
chr2R	11479389	C	G	intergenic	CG8204(dist=17893),CG42524(dist=22218)	259	135	124	72	38	34	35	28	7	63	34	29	78	25	53	67	18	49	116	44	72	95	58	37	97	68	29	52	27	25	2.51266079528181e-09	8.59986613642951
chr2R	11492435	T	C	intergenic	CG8204(dist=30939),CG42524(dist=9172)	187	124	63	39	36	3	40	30	10	43	17	26	54	39	15	65	53	12	107	94	13	70	37	33	68	36	32	62	34	28	5.08201212212971e-10	9.29396430336126
chr2R	11580341	A	G	exonic;splicing	CG30087;CG30087	147	107	40	33	11	22	15	5	10	32	14	18	46	19	27	36	15	21	76	39	37	60	50	10	79	65	14	20	13	7	8.5844404646395e-10	9.06628800697235
chr2R	11604992	G	C	intergenic	CG30083(dist=4843),CG30089(dist=9911)	248	95	153	59	23	36	25	9	16	60	18	42	65	3	62	62	6	56	98	10	88	78	22	56	69	24	45	46	21	25	6.39797314614484e-10	9.19395758708805
chr2R	11626999	A	-agag	intronic	CG30089	47	47	0	34	34	0	25	5	20	43	13	30	18	18	0	13	13	0	20	20	0	81	15	66	63	8	55	36	9	27	2.94149145620684e-12	11.5314324087172
chr2R	11675020	T	C	intronic	Zasp52	140	118	22	43	43	0	26	22	4	37	36	1	47	29	18	58	27	31	97	45	52	73	57	16	85	70	15	51	45	6	2.12822596173052e-11	10.6719822632553
chr2R	11715613	T	C	intronic	Poxn	159	72	87	57	37	20	39	26	13	44	17	27	59	47	12	63	54	9	113	104	9	71	36	35	69	43	26	38	20	18	7.29657803378989e-10	9.13688076857472
chr2R	11722955	G	A	upstream	Poxn	162	68	94	46	3	43	46	12	34	36	14	22	69	9	60	49	7	42	79	7	72	71	31	40	58	29	29	43	16	27	3.26755496488849e-11	10.4857770982395
chr2R	11794114	G	A	intronic	sli	181	94	87	59	51	8	27	17	10	57	26	31	67	63	4	83	69	14	104	91	13	112	68	44	59	38	21	53	38	15	5.07625153773221e-09	8.29445686594249
chr2R	11795375	T	A	intronic	sli	175	103	72	65	20	45	40	22	18	55	45	10	62	26	36	87	40	47	88	39	49	78	60	18	69	47	22	47	42	5	2.99421410664024e-11	10.5237171478781
chr2R	11795376	G	C	intronic	sli	171	102	69	67	20	47	42	24	18	54	45	9	64	29	35	87	40	47	88	39	49	78	60	18	67	45	22	46	41	5	1.65815105141503e-10	9.780375909366
chr2R	11816866	A	G	intronic	bdg	211	88	123	59	13	46	34	11	23	57	16	41	83	7	76	65	14	51	103	16	87	92	36	56	93	35	58	43	19	24	2.95957310526056e-09	8.5287709279276
chr2R	11816906	A	G	intronic	bdg	197	99	98	56	12	44	34	12	22	50	14	36	83	6	77	64	14	50	112	15	97	89	38	51	78	29	49	39	13	26	1.33497518649547e-09	8.87452680656026
chr2R	11897740	C	T	exonic	CG8388	233	192	41	58	54	4	36	24	12	61	47	14	84	84	0	74	70	4	104	95	9	79	53	26	99	76	23	76	48	28	3.33777037241497e-09	8.47654354465599
chr2R	11967665	T	C	intergenic	CR43415(dist=1341),Dg(dist=1016)	133	103	30	36	36	0	35	32	3	59	42	17	50	44	6	40	37	3	66	61	5	52	25	27	53	30	23	31	23	8	1.05920042055481e-08	7.97502185546801
chr2R	12000382	T	A	exonic	Asph	239	94	145	66	17	49	42	20	22	52	25	27	79	9	70	75	6	69	93	8	85	90	49	41	104	32	72	52	28	24	4.43976822620668e-09	8.35263970121574
chr2R	12001615	A	G	exonic	Asph	239	199	40	73	58	15	38	23	15	69	68	1	87	87	0	68	67	1	110	103	7	80	59	21	91	70	21	59	42	17	7.14841202919837e-10	9.14579042303124
chr2R	12001630	A	G	exonic	Asph	246	185	61	66	57	9	42	26	16	70	69	1	91	90	1	70	69	1	111	105	6	87	58	29	97	77	20	58	45	13	7.41185124964735e-09	8.13007330523355
chr2R	12019564	C	T	intronic	spin	233	149	84	88	53	35	32	25	7	83	59	24	73	62	11	57	54	3	97	80	17	82	53	29	86	52	34	65	38	27	4.51045883918975e-09	8.34577927603953
chr2R	12069019	C	T	UTR5	Lis-1	232	153	79	64	26	38	44	25	19	62	50	12	91	86	5	75	70	5	112	102	10	77	60	17	95	63	32	48	36	12	7.48409125127248e-09	8.12586092591782
chr2R	12069632	G	A	intronic	Lis-1	253	141	112	47	23	24	49	17	32	68	47	21	64	61	3	61	58	3	91	88	3	99	64	35	69	39	30	53	40	13	2.20202099656185e-11	10.6571785442891
chr2R	12069870	G	C	exonic	Lis-1	280	185	95	44	29	15	34	21	13	74	43	31	60	51	9	65	55	10	104	91	13	88	46	42	77	43	34	67	42	25	1.93790659929408e-11	10.7126671583424
chr2R	12078185	C	A	exonic	clu	217	76	141	42	5	37	36	12	24	34	32	2	72	1	71	72	8	64	74	9	65	62	20	42	56	24	32	45	17	28	3.2137643294498e-10	9.49298597392369
chr2R	12085648	A	C	exonic	CG8446	263	184	79	52	35	17	54	41	13	60	27	33	80	74	6	57	54	3	76	68	8	80	60	20	69	44	25	77	51	26	1.02730283214393e-08	7.98830151458927
chr2R	12085786	A	G	exonic	CG8446	200	181	19	65	45	20	35	26	9	54	29	25	67	61	6	51	50	1	89	84	5	81	54	27	74	49	25	55	38	17	4.09674103259113e-10	9.3875614882488
chr2R	12085801	A	G	exonic	CG8446	223	202	21	68	68	0	35	27	8	70	43	27	71	69	2	52	50	2	92	89	3	83	53	30	82	56	26	65	46	19	7.30765093414735e-11	10.1362222058453
chr2R	12085965	C	A	intronic	CG42837,CG8446	241	220	21	61	61	0	46	38	8	71	36	35	59	59	0	63	57	6	90	83	7	84	57	27	86	56	30	56	40	16	7.44865717344249e-10	9.12792201379242
chr2R	12121431	A	G	exonic	CG15701	229	196	33	88	88	0	43	32	11	59	42	17	84	84	0	74	71	3	84	77	7	71	54	17	80	59	21	76	48	28	3.43716198936815e-09	8.46379999959658
chr2R	12132448	A	G	exonic	Cng	194	160	34	56	41	15	26	13	13	58	53	5	40	40	0	57	48	9	87	73	14	68	38	30	69	39	30	53	29	24	2.14751253613979e-10	9.66806429228813
chr2R	12133051	C	T	intronic	Cng	128	90	38	64	27	37	32	26	6	60	27	33	48	43	5	45	39	6	102	80	22	102	62	40	94	49	45	53	30	23	8.28693752310313e-09	8.08160593537783
chr2R	12133126	C	T	intronic	Cng	142	50	92	93	33	60	53	17	36	63	25	38	83	6	77	55	8	47	127	13	114	107	54	53	99	44	55	69	41	28	1.31319763010249e-20	19.8816699097032
chr2R	12133160	A	T	intronic	Cng	147	38	109	96	36	60	45	19	26	61	25	36	71	3	68	61	7	54	128	18	110	90	34	56	87	34	53	53	30	23	1.17208025621425e-09	8.93104264971925
chr2R	12133567	G	C	intronic	Cng	164	99	65	40	29	11	30	22	8	50	50	0	68	38	30	38	16	22	76	34	42	70	57	13	65	55	10	45	39	6	8.45876323981245e-12	11.0726931307422
chr2R	12136622	A	G	intronic	Cng	174	138	36	75	55	20	33	31	2	56	35	21	58	53	5	56	47	9	122	114	8	75	42	33	66	44	22	58	41	17	6.12833406689791e-09	8.21265756852952
chr2R	12168045	A	G	upstream;downstream	CG15705;CG15704	222	81	141	76	9	67	49	16	33	50	18	32	73	3	70	57	5	52	111	14	97	80	30	50	79	47	32	56	23	33	2.06859232606383e-09	8.68432509076787
chr2R	12170429	A	G	UTR5	CG7755	146	104	42	64	57	7	34	32	2	42	21	21	61	59	2	43	37	6	91	80	11	57	34	23	61	39	22	32	19	13	1.93965226031549e-09	8.7122761231434
chr2R	12170451	T	A	UTR5	CG7755	136	95	41	64	57	7	45	42	3	45	23	22	65	63	2	41	38	3	90	75	15	69	43	26	66	39	27	34	20	14	1.63944661182095e-09	8.78530272145822
chr2R	12173118	T	C	exonic	CG9068	252	139	113	72	31	41	25	11	14	59	25	34	75	62	13	77	60	17	91	67	24	84	42	42	83	40	43	62	31	31	3.07421339814222e-10	9.51226598900969
chr2R	12242914	G	A	upstream	CG30098	146	97	49	52	44	8	29	18	11	51	51	0	63	63	0	43	40	3	82	82	0	79	56	23	60	35	25	28	21	7	3.7959307830444e-09	8.42068171532165
chr2R	12329788	G	C	upstream	CG4409	226	146	80	78	66	12	38	23	15	51	38	13	67	52	15	62	52	10	103	86	17	65	35	30	79	47	32	41	19	22	4.24094091730321e-09	8.37253777787463
chr2R	12329796	G	T	upstream	CG4409	224	105	119	73	11	62	39	22	17	54	29	25	72	16	56	67	16	51	104	23	81	67	33	34	80	45	35	38	26	12	4.01268928405141e-12	11.3965644678381
chr2R	12376820	T	C	downstream	CG33459	144	49	95	82	9	73	17	3	14	65	19	46	39	2	37	45	3	42	99	16	83	60	33	27	58	25	33	51	29	22	6.72863169051153e-13	12.1720732433063
chr2R	12377470	G	T	downstream	CG33459	190	103	87	68	23	45	34	16	18	57	29	28	78	68	10	55	39	16	94	73	21	69	30	39	68	32	36	49	24	25	1.16017284004286e-11	10.9354773056996
chr2R	12381544	G	A	downstream	S-Lap8	195	156	39	74	66	8	27	20	7	62	50	12	71	64	7	70	63	7	93	88	5	68	47	21	69	44	25	55	39	16	3.22947966962668e-09	8.4908674451034
chr2R	12410011	G	A	intronic	Sema-2a	199	178	21	48	45	3	41	39	2	59	45	14	85	84	1	66	59	7	96	93	3	80	52	28	62	44	18	48	37	11	1.11652204414211e-09	8.95213269798012
chr2R	12410012	G	A	intronic	Sema-2a	203	170	33	48	31	17	41	39	2	60	45	15	85	79	6	68	60	8	97	94	3	81	52	29	61	43	18	49	38	11	4.36758465583048e-09	8.3597586684392
chr2R	12453597	C	T	UTR5	CG4945	176	128	48	56	39	17	22	13	9	41	26	15	66	26	40	44	24	20	58	25	33	66	50	16	56	42	14	25	23	2	3.51902439029663e-09	8.4535777230669
chr2R	12457654	A	T	UTR3	RpS15	219	192	27	71	71	0	22	18	4	69	51	18	91	91	0	77	72	5	98	93	5	57	46	11	79	53	26	47	31	16	1.27057969536416e-09	8.89599808923511
chr2R	12457655	A	C	UTR3	RpS15	222	194	28	73	73	0	22	18	4	70	50	20	90	90	0	79	73	6	99	94	5	57	46	11	80	54	26	48	32	16	2.77399497918859e-09	8.55689432931633
chr2R	12510082	G	A	intronic	CG5065	262	107	155	72	20	52	42	28	14	67	39	28	97	11	86	72	21	51	89	15	74	66	48	18	91	58	33	58	32	26	6.43898655959618e-11	10.1911824814305
chr2R	12597761	A	-ac	intronic	CG30463	154	110	44	56	35	21	13	13	0	45	45	0	56	56	0	61	61	0	79	79	0	81	46	35	73	45	28	54	35	19	3.79407624365639e-10	9.42089394601811
chr2R	12606678	T	G	intronic	CG30463	241	180	61	76	74	2	44	37	7	64	46	18	77	76	1	62	58	4	108	93	15	101	51	50	118	71	47	56	30	26	4.47602704904322e-11	10.3491072976543
chr2R	12609535	A	G	intronic	CG30463	236	65	171	70	18	52	45	10	35	70	41	29	67	5	62	49	11	38	105	16	89	64	30	34	84	31	53	53	28	25	1.23700999655936e-08	7.90762679072413
chr2R	12703280	A	C	upstream	CG5550	207	150	57	62	57	5	48	31	17	76	56	20	93	83	10	76	66	10	119	113	6	75	48	27	74	53	21	60	43	17	2.527725022828e-09	8.59727017230571
chr2R	12719730	A	T	downstream	mir-8	178	91	87	47	34	13	37	18	19	38	27	11	62	52	10	50	45	5	93	83	10	58	24	34	61	33	28	33	20	13	3.72608167240702e-13	12.4287476299854
chr2R	12720167	G	C	intergenic	mir-8(dist=1144),Ugt37c1(dist=10768)	217	165	52	93	70	23	31	28	3	87	82	5	74	24	50	68	37	31	128	58	70	91	70	21	77	67	10	54	43	11	4.10997777772795e-10	9.38616052630793
chr2R	12739448	A	C	exonic	IntS8	246	156	90	58	34	24	41	32	9	90	39	51	67	47	20	61	53	8	107	87	20	88	48	40	102	56	46	47	23	24	4.76490106659003e-09	8.32194611216733
chr2R	12767761	C	T	intronic	CG8910	179	146	33	58	49	9	41	36	5	71	46	25	72	35	37	51	31	20	92	44	48	76	57	19	80	63	17	50	42	8	8.113100837204e-09	8.09081312617066
chr2R	12789090	A	T	downstream	inaC	156	86	70	68	59	9	74	61	13	73	49	24	93	84	9	59	48	11	132	106	26	106	63	43	95	51	44	58	33	25	1.82386686313625e-11	10.7390068670578
chr2R	12808898	C	T	intergenic	inaC(dist=19816),Pkc53E(dist=3532)	173	105	68	53	28	25	50	32	18	54	20	34	84	77	7	70	64	6	96	80	16	67	43	24	61	31	30	65	43	22	4.12374667384661e-09	8.384708021742
chr2R	12863203	C	T	intronic	Cbp53E	162	117	45	74	67	7	45	33	12	84	67	17	66	66	0	87	81	6	91	83	8	89	57	32	67	45	22	44	32	12	3.90700686044991e-11	10.4081558261817
chr2R	12863262	G	T	intronic	Cbp53E	160	106	54	64	61	3	43	27	16	71	56	15	86	86	0	77	71	6	115	103	12	88	50	38	66	44	22	42	26	16	2.56361537311823e-13	12.5911471327658
chr2R	12865203	C	T	intronic	Cbp53E	158	96	62	69	52	17	52	20	32	73	61	12	83	28	55	47	21	26	140	56	84	83	54	29	68	55	13	47	33	14	6.37079637497841e-12	11.1958062757273
chr2R	12885911	G	A	intronic	CG30461,ste24c	253	132	121	70	29	41	34	13	21	60	32	28	84	78	6	56	43	13	114	107	7	96	34	62	107	54	53	53	19	34	4.77055946908355e-10	9.321430685931
chr2R	12906351	G	T	exonic	CG8963	260	218	42	54	54	0	47	33	14	63	52	11	54	54	0	61	59	2	67	65	2	56	29	27	67	39	28	53	36	17	2.16007608563985e-11	10.6655309511678
chr2R	12918327	C	T	intronic	RhoGEF2	215	148	67	82	74	8	49	45	4	93	71	22	73	65	8	54	45	9	137	116	21	86	49	37	83	54	29	71	46	25	4.61397059650017e-09	8.3359251774392
chr2R	12971448	C	G	intronic	CG30460	257	108	149	77	20	57	32	21	11	49	12	37	62	1	61	76	15	61	115	16	99	103	62	41	88	49	39	49	23	26	4.62358957711865e-10	9.33502072396112
chr2R	12972032	C	A	intronic	CG30460	116	47	69	67	14	53	36	7	29	50	25	25	68	10	58	42	8	34	77	10	67	64	34	30	72	39	33	35	15	20	2.23570997579832e-12	11.6505845353472
chr2R	13026160	A	G	exonic	CG11395	280	218	62	55	33	22	32	21	11	83	79	4	89	83	6	72	69	3	105	105	0	110	70	40	99	73	26	65	48	17	3.40679919407907e-11	10.4676534641643
chr2R	13096140	C	G	intergenic	CG43237(dist=2892),CG18469(dist=37134)	156	119	37	48	28	20	38	19	19	48	32	16	84	78	6	48	38	10	92	78	14	56	34	22	55	33	22	32	15	17	1.31829725805754e-09	8.87998665121535
chr2R	13099309	T	+a	intergenic	CG43237(dist=6061),CG18469(dist=33965)	177	76	101	24	24	0	18	18	0	61	30	31	85	10	75	50	11	39	116	34	82	51	51	0	33	33	0	35	35	0	1.03002474269656e-13	12.9871523427827
chr2R	13100134	A	T	intergenic	CG43237(dist=6886),CG18469(dist=33140)	136	59	77	68	15	53	37	10	27	52	23	29	79	12	67	55	15	40	105	19	86	59	32	27	64	37	27	51	20	31	7.52043707802866e-10	9.12375691804402
chr2R	13102981	G	A	intergenic	CG43237(dist=9733),CG18469(dist=30293)	134	90	44	56	23	33	30	17	13	61	35	26	72	29	43	47	13	34	84	26	58	67	52	15	64	40	24	31	19	12	1.79598848974166e-09	8.74569645099706
chr2R	13103111	A	C	intergenic	CG43237(dist=9863),CG18469(dist=30163)	117	73	44	58	46	12	30	21	9	51	34	17	56	44	12	54	50	4	93	73	20	58	29	29	50	24	26	33	18	15	1.06770200118348e-09	8.9715499432818
chr2R	13103188	a	G	intergenic	CG43237(dist=9940),CG18469(dist=30086)	120	59	61	57	44	13	24	13	11	60	32	28	62	49	13	46	36	10	111	83	28	69	27	42	51	20	31	36	22	14	3.56858731808128e-10	9.44750367223004
chr2R	13107988	C	A	intergenic	CG43237(dist=14740),CG18469(dist=25286)	159	105	54	79	47	32	35	20	15	68	22	46	83	27	56	69	20	49	101	34	67	77	50	27	60	37	23	35	25	10	4.58243440492616e-11	10.3389037430122
chr2R	13108252	A	C	intergenic	CG43237(dist=15004),CG18469(dist=25022)	171	99	72	70	30	40	41	11	30	70	14	56	91	15	76	69	15	54	121	26	95	62	26	36	61	31	30	47	26	21	3.48444664260108e-10	9.45786618145298
chr2R	13129949	T	C	intergenic	CG43237(dist=36701),CG18469(dist=3325)	172	143	29	68	61	7	47	32	15	79	71	8	69	62	7	71	66	5	109	100	9	87	54	33	91	66	25	49	34	15	1.07843157098623e-09	8.96720740669116
chr2R	13186187	A	G	intronic	mbl	160	65	95	79	18	61	46	23	23	73	46	27	91	8	83	62	12	50	96	21	75	99	43	56	64	25	39	61	27	34	1.45737895998995e-09	8.83642750462474
chr2R	13303938	A	G	exonic	cnk	225	124	101	61	34	27	45	30	15	63	33	30	47	38	9	57	41	16	86	61	25	64	26	38	99	42	57	50	21	29	2.67299417196486e-10	9.5730019881519
chr2R	13310250	T	A	intronic	l(2)k01209	238	129	109	96	81	15	48	19	29	77	47	30	105	78	27	66	50	16	125	95	30	78	23	55	93	43	50	47	23	24	3.18299516429522e-13	12.4971640211721
chr2R	13361754	A	C	UTR3	qkr54B	146	72	74	64	51	13	55	33	22	70	33	37	81	45	36	68	42	26	117	78	39	96	26	70	58	23	35	41	11	30	7.71847874965752e-11	10.1124682871943
chr2R	13365441	T	C	intergenic	CG6520(dist=1875),veil(dist=1188)	172	117	55	59	50	9	37	20	17	82	61	21	98	91	7	66	54	12	111	97	14	83	33	50	73	40	33	48	28	20	2.68970412467673e-11	10.5702954910338
chr2R	13365460	A	C	intergenic	CG6520(dist=1894),veil(dist=1169)	185	121	64	57	47	10	44	24	20	84	62	22	100	93	7	68	61	7	114	99	15	82	31	51	78	47	31	53	30	23	4.77175732511334e-11	10.3213216511383
chr2R	13370540	T	C	exonic	CG43110	269	125	144	54	40	14	37	18	19	65	50	15	77	45	32	48	37	11	78	49	29	80	24	56	89	27	62	53	21	32	8.24812717176698e-11	10.0836446516078
chr2R	13448844	A	G	intronic	Klp54D	222	62	160	56	8	48	20	5	15	58	25	33	71	10	61	56	6	50	71	5	66	91	36	55	82	38	44	44	16	28	2.9512635215846e-11	10.5299920101339
chr2R	13448845	T	C	intronic	Klp54D	223	61	162	54	7	47	20	5	15	58	25	33	70	9	61	57	7	50	72	5	67	92	36	56	79	37	42	44	16	28	2.91848858169805e-11	10.5348420014853
chr2R	13448849	G	C	intronic	Klp54D	236	60	176	64	10	54	22	5	17	59	24	35	76	10	66	58	9	49	70	5	65	97	38	59	79	38	41	45	16	29	6.3700456086851e-11	10.1958574581624
chr2R	13455326	T	G	intronic	ns2	205	136	69	87	75	12	62	27	35	67	42	25	87	72	15	68	62	6	122	97	25	107	60	47	101	48	53	70	41	29	2.91787515657475e-13	12.5349332936525
chr2R	13455563	A	T	intronic	ns2	230	158	72	70	58	12	55	21	34	53	29	24	82	65	17	69	64	5	110	89	21	103	61	42	88	45	43	63	27	36	3.40642968019582e-09	8.46770057188476
chr2R	13512846	C	A	intronic	CG10936	209	106	103	73	34	39	42	27	15	56	21	35	68	55	13	48	44	4	83	72	11	90	52	38	88	40	48	57	31	26	1.37499787716485e-12	11.8616979723328
chr2R	13529470	C	A	intergenic	CG10936(dist=2831),CCHa1r(dist=5567)	181	101	80	54	27	27	35	10	25	55	18	37	86	22	64	58	15	43	105	19	86	79	49	30	68	42	26	42	18	24	4.02696736606005e-13	12.3950218898357
chr2R	13545257	G	A	intergenic	CCHa1r(dist=3456),eIF3-S8(dist=7926)	225	145	80	73	66	7	42	30	12	67	42	25	56	53	3	55	49	6	95	90	5	64	43	21	100	61	39	55	37	18	6.96293463265386e-11	10.1572076819192
chr2R	13559548	G	A	exonic	CG6459	216	96	120	57	21	36	34	25	9	58	21	37	65	42	23	58	45	13	92	68	24	74	28	46	96	42	54	45	23	22	2.66950949641786e-09	8.57356852985963
chr2R	13559719	A	G	intronic	CG6459	240	168	72	44	43	1	29	26	3	61	48	13	67	67	0	74	62	12	98	84	14	82	54	28	80	49	31	56	36	20	1.48454125010124e-09	8.82840773040714
chr2R	13559720	T	G	intronic	CG6459	244	169	75	43	42	1	29	26	3	63	50	13	68	68	0	74	62	12	98	85	13	84	54	30	79	48	31	56	36	20	2.81551253152994e-10	9.55044253532273
chr2R	13571664	C	+ta	intronic	HPS4	139	139	0	38	38	0	57	18	39	68	39	29	84	84	0	51	51	0	81	81	0	81	35	46	79	49	30	65	35	30	2.43727963796699e-11	10.6130946397694
chr2R	13578288	A	T	UTR3	HPS4,swi2	179	121	58	60	51	9	70	42	28	69	46	23	81	70	11	71	68	3	110	100	10	97	68	29	57	34	23	55	32	23	1.10105849300063e-10	9.9581896088097
chr2R	13599115	T	C	intronic	CG6424	217	98	119	51	16	35	33	8	25	56	26	30	63	9	54	57	7	50	94	17	77	83	55	28	78	33	45	62	41	21	6.93049018319463e-10	9.15923604730336
chr2R	13704120	A	T	intronic	grh	153	127	26	70	61	9	42	38	4	66	54	12	85	79	6	40	37	3	111	106	5	87	57	30	84	63	21	35	18	17	2.61612363152279e-09	8.58234173618132
chr2R	13760106	A	C	upstream	Mapmodulin	244	70	174	55	16	39	30	10	20	89	15	74	66	7	59	97	21	76	90	14	76	65	30	35	84	40	44	55	22	33	1.14410815837901e-10	9.94153291753003
chr2R	13845694	A	T	intergenic	PpY-55A(dist=1619),dpr13(dist=16931)	159	86	73	62	23	39	49	18	31	60	22	38	65	24	41	53	6	47	122	28	94	85	53	32	87	57	30	50	31	19	2.13758720115788e-10	9.67007615954285
chr2R	13880909	G	A	intronic	dpr13	168	80	88	73	32	41	58	42	16	48	14	34	70	21	49	59	12	47	98	15	83	77	58	19	70	40	30	49	27	22	9.43492757331756e-09	8.02526142932303
chr2R	13902013	T	C	intergenic	dpr13(dist=6643),CG5084(dist=4158)	209	69	140	60	22	38	35	18	17	66	36	30	68	43	25	57	40	17	89	72	17	88	33	55	98	35	63	44	11	33	3.03882459959681e-11	10.5172943665951
chr2R	13991039	A	G	exonic	CG5756	217	179	38	68	57	11	19	18	1	69	50	19	67	57	10	71	64	7	85	80	5	99	66	33	95	63	32	66	45	21	7.05881137984562e-09	8.15126842283398
chr2R	14049506	C	T	exonic	CG10915	137	111	26	50	48	2	47	43	4	68	60	8	73	73	0	55	52	3	109	103	6	90	64	26	97	58	39	68	53	15	6.46186163190319e-09	8.1896423457836
chr2R	14083920	t	C	intergenic	CG33958(dist=3579),CG30114(dist=11340)	195	150	45	93	93	0	73	70	3	64	59	5	97	95	2	80	80	0	128	126	2	83	57	26	76	57	19	52	36	16	1.80425179736848e-11	10.7437028533923
chr2R	14117640	C	T	intergenic	CG30114(dist=21157),fj(dist=2628)	145	93	52	85	85	0	39	35	4	48	38	10	93	80	13	53	44	9	120	109	11	86	60	26	75	45	30	53	32	21	4.01158404520641e-09	8.39668410462389
chr2R	14137733	A	G	intergenic	fj(dist=13917),Ote(dist=25379)	215	108	107	56	28	28	55	38	17	53	33	20	65	51	14	58	35	23	97	72	25	84	39	45	71	28	43	57	23	34	1.31144659834212e-09	8.88224938903666
chr2R	14137904	G	A	intergenic	fj(dist=14088),Ote(dist=25208)	223	115	108	56	24	32	47	28	19	59	6	53	58	13	45	59	9	50	95	20	75	84	49	35	98	45	53	67	29	38	1.33359866651777e-10	9.8749748474364
chr2R	14159839	G	T	intergenic	fj(dist=36023),Ote(dist=3273)	196	82	114	66	29	37	47	16	31	58	57	1	58	15	43	53	19	34	118	35	83	83	54	29	63	40	23	55	27	28	7.31185501101413e-10	9.13597242894556
chr2R	14181157	T	C	UTR5	CG14502	124	83	41	73	41	32	39	17	22	55	42	13	77	75	2	49	44	5	95	91	4	69	35	34	58	31	27	45	32	13	1.11079049299648e-11	10.9543678459337
chr2R	14221349	g	C	intronic	sbb	163	113	50	51	50	1	21	17	4	67	67	0	61	53	8	53	53	0	104	99	5	98	51	47	65	43	22	50	30	20	1.69205501718115e-11	10.7715855199792
chr2R	14267171	G	A	intergenic	CG42736(dist=1870),CG43202(dist=1743)	195	126	69	65	44	21	37	30	7	60	50	10	67	61	6	70	67	3	105	102	3	73	57	16	91	66	25	58	41	17	9.26537615324145e-09	8.03313694461696
chr2R	14286715	C	A	UTR3	GstE1	180	144	36	70	70	0	39	37	2	76	65	11	95	94	1	78	70	8	97	90	7	80	48	32	88	53	35	33	23	10	1.02421874237988e-14	13.9896072811889
chr2R	14303689	C	T	exonic	Dp1	247	201	46	56	55	1	33	33	0	63	39	24	68	68	0	70	68	2	70	66	4	76	55	21	89	57	32	64	43	21	1.51565540510398e-10	9.8193995273802
chr2R	14303968	G	A	exonic	Dp1	221	158	63	56	54	2	59	39	20	45	36	9	55	55	0	57	49	8	78	71	7	81	55	26	96	53	43	57	33	24	3.01279744049395e-10	9.52103006627982
chr2R	14322557	T	C	intronic	CG30118	196	132	64	68	63	5	47	36	11	52	37	15	85	83	2	69	69	0	129	119	10	85	50	35	80	51	29	43	25	18	2.11385087288011e-16	15.6749256543842
chr2R	14330619	T	C	intronic	slim	299	145	154	70	47	23	37	21	16	56	43	13	82	78	4	62	54	8	113	105	8	88	56	32	84	45	39	58	35	23	5.04683644195992e-15	14.296980769668
chr2R	14418432	G	C	intronic	CG10924	207	155	52	55	54	1	55	43	12	72	56	16	82	82	0	80	75	5	98	86	12	93	67	26	71	52	19	57	39	18	4.03782140141182e-09	8.39385289443069
chr2R	14418968	T	G	intronic	CG10924	223	188	35	66	66	0	31	25	6	64	49	15	69	67	2	84	83	1	88	78	10	105	76	29	92	60	32	48	32	16	4.97523060599689e-10	9.30318678454823
chr2R	14419084	A	G	intronic	CG10924	244	210	34	77	77	0	41	28	13	75	68	7	80	76	4	69	66	3	110	104	6	90	65	25	80	51	29	61	47	14	9.49905990791346e-11	10.0223193733436
chr2R	14496876	C	A	intronic	CG30115	181	118	63	38	18	20	19	11	8	43	32	11	59	56	3	47	40	7	89	86	3	62	40	22	45	27	18	42	28	14	5.20996462560058e-10	9.28316522544493
chr2R	14496877	T	C	intronic	CG30115	183	118	65	37	17	20	20	12	8	44	32	12	58	54	4	47	40	7	89	86	3	63	40	23	45	28	17	41	27	14	1.00675051291223e-09	8.99707814045915
chr2R	14509237	C	T	UTR5	CG5335	228	135	93	59	13	46	29	20	9	71	14	57	88	25	63	51	12	39	111	34	77	89	50	39	101	61	40	53	23	30	2.91015147673057e-09	8.5360844048986
chr2R	14559134	G	T	intronic	edl	262	180	82	62	50	12	41	33	8	58	38	20	57	50	7	63	58	5	96	84	12	78	49	29	78	46	32	57	37	20	7.44738889167637e-10	9.12799596734646
chr2R	14644365	A	C	exonic	Cyp12b2	259	61	198	60	16	44	36	10	26	51	9	42	61	12	49	65	5	60	88	6	82	70	30	40	89	32	57	68	22	46	1.09664275268543e-09	8.95993482712531
chr2R	14645109	A	T	intronic	CG42351	149	40	109	46	16	30	15	3	12	39	11	28	43	8	35	39	5	34	40	2	38	64	27	37	55	28	27	40	20	20	5.93655721695299e-09	8.22646534208037
chr2R	14645110	A	C	intronic	CG42351	151	40	111	48	15	33	15	3	12	40	12	28	43	8	35	40	5	35	41	2	39	63	26	37	55	28	27	40	20	20	5.40167651470431e-09	8.26747142756905
chr2R	14645120	G	A	intronic	CG42351	157	38	119	50	16	34	21	3	18	43	13	30	48	9	39	44	5	39	48	2	46	73	27	46	64	29	35	47	23	24	7.05582370100717e-09	8.15145227915689
chr2R	14645630	G	A	exonic;splicing	CG42351;CG42351	268	80	188	69	24	45	40	22	18	53	12	41	68	7	61	50	4	46	106	10	96	61	27	34	110	40	70	73	22	51	9.9848360519911e-11	10.0006590617197
chr2R	14646077	C	T	exonic	CG42351	126	38	88	38	14	24	15	1	14	30	5	25	49	10	39	42	3	39	52	4	48	55	23	32	72	31	41	24	12	12	1.07810640665461e-08	7.96733837315451
chr2R	14648202	G	T	intronic	CG42351	253	144	109	76	29	47	49	37	12	59	47	12	71	20	51	59	21	38	76	23	53	97	65	32	79	49	30	43	27	16	1.68170009231461e-11	10.7742514519781
chr2R	14654047	G	A	intronic	Mctp	252	214	38	66	66	0	48	41	7	77	68	9	78	78	0	77	76	1	127	119	8	81	59	22	93	62	31	57	45	12	3.95924195669915e-11	10.4023879568867
chr2R	14681532	G	A	exonic	CG15080	236	178	58	51	28	23	27	16	11	56	16	40	67	18	49	42	8	34	94	11	83	71	31	40	80	36	44	56	27	29	9.16072670817252e-09	8.03807007296636
chr2R	14694435	T	C	intergenic	l(2)08717(dist=3203),CG15096(dist=1406)	186	97	89	63	24	39	32	18	14	66	28	38	68	14	54	51	6	45	106	20	86	77	53	24	83	57	26	42	19	23	2.14513582043126e-13	12.6685452050194
chr2R	14701040	A	G	intronic	CG15096	178	151	27	56	56	0	34	22	12	63	52	11	68	59	9	69	65	4	80	74	6	91	53	38	70	49	21	33	22	11	3.75606330750803e-10	9.42526709641932
chr2R	14720074	C	G	exonic	CG15082	243	178	65	60	57	3	31	22	9	50	40	10	83	82	1	45	40	5	80	76	4	80	47	33	100	73	27	51	32	19	3.65302914985393e-09	8.43734686226106
chr2R	14720973	A	T	UTR3	CG15098	165	78	87	58	21	37	30	17	13	35	9	26	65	13	52	35	8	27	95	26	69	91	57	34	55	27	28	37	21	16	1.23586450028096e-10	9.90802914252077
chr2R	14722216	C	T	UTR5	CG15098	257	212	45	90	90	0	25	19	6	56	46	10	71	70	1	82	80	2	88	81	7	93	61	32	101	70	31	52	41	11	6.56498691170321e-11	10.1827661354055
chr2R	14741864	G	C	exonic	Jheh1	236	145	91	76	47	29	38	17	21	66	23	43	78	60	18	76	63	13	109	87	22	80	33	47	70	42	28	42	22	20	2.97490780751086e-09	8.52652648852693
chr2R	14806985	T	A	intronic	sano	191	134	57	68	67	1	60	30	30	64	31	33	89	79	10	74	68	6	121	114	7	92	50	42	83	57	26	50	24	26	5.97115166494417e-12	11.2239418977662
chr2R	14815539	T	C	intronic	sano	185	99	86	68	64	4	48	30	18	52	37	15	76	68	8	80	71	9	135	123	12	84	45	39	77	53	24	55	35	20	1.33758578012188e-12	11.8736783568664
chr2R	14852859	C	G	intergenic	sano(dist=5859),prod(dist=4052)	282	221	61	66	64	2	52	47	5	68	59	9	68	68	0	74	72	2	123	114	9	89	48	41	83	59	24	56	39	17	5.18153213921545e-10	9.28554180372575
chr2R	14876667	C	A	intronic	abba	144	88	56	76	71	5	39	27	12	66	54	12	86	73	13	65	48	17	74	61	13	80	45	35	83	42	41	29	17	12	1.05961019391887e-08	7.97485387224965
chr2R	14876677	T	A	intronic	abba	142	77	65	69	65	4	36	16	20	62	50	12	83	70	13	65	49	16	78	65	13	70	23	47	73	31	42	32	18	14	2.21429000613846e-14	13.6547655000709
chr2R	14876684	A	G	intronic	abba	151	97	54	71	67	4	43	30	13	63	50	13	88	77	11	68	51	17	93	80	13	69	40	29	73	34	39	33	19	14	9.4654111818893e-10	9.02386051533496
chr2R	14881287	A	G	intronic	abba	150	50	100	62	47	15	29	7	22	51	9	42	69	53	16	43	25	18	81	62	19	70	14	56	61	14	47	32	13	19	2.45755769469899e-10	9.609496277689
chr2R	14995000	A	T	intronic	5-HT1A	229	149	80	69	57	12	51	42	9	50	33	17	73	71	2	50	44	6	105	100	5	84	55	29	63	42	21	54	26	28	2.8558733492822e-10	9.54426105632426
chr2R	15002117	G	+t	intronic	5-HT1A	231	135	96	71	37	34	42	35	7	47	47	0	67	30	37	70	42	28	112	55	57	29	29	0	55	55	0	13	13	0	1.01125848141943e-08	7.99513782293892
chr2R	15031278	A	-aag	intronic	CG15118,ena	200	126	74	82	67	15	39	15	24	77	56	21	48	48	0	40	40	0	69	69	0	81	44	37	74	39	35	49	35	14	4.04510560727048e-09	8.39307013559532
chr2R	15191825	G	C	upstream;downstream	CG7461;Tab2	182	114	68	82	32	50	39	25	14	61	48	13	91	27	64	72	13	59	108	25	83	94	47	47	77	40	37	48	25	23	9.9413853231379e-10	9.00255309283874
chr2R	15250632	T	-G	upstream;downstream	CG10051;CG11961	123	74	49	68	30	38	33	33	0	67	41	26	82	42	40	56	18	38	112	43	69	26	26	0	44	44	0	25	25	0	8.93127859997039e-10	9.04908636315375
chr2R	15268030	A	G	exonic	CG10073	140	113	27	70	57	13	30	12	18	51	33	18	74	45	29	62	38	24	109	42	67	68	63	5	68	63	5	50	46	4	9.66906841485407e-10	9.01461536684542
chr2R	15271546	C	T	exonic	CG10073	233	174	59	58	38	20	42	25	17	78	35	43	78	36	42	60	31	29	116	49	67	92	70	22	82	64	18	73	54	19	8.86693089773936e-12	11.0522266760901
chr2R	15311440	T	A	UTR5	hts	233	128	105	79	25	54	65	38	27	71	31	40	74	61	13	61	47	14	118	105	13	60	33	27	65	34	31	34	16	18	1.36469128846994e-11	10.8649655807677
chr2R	15363605	G	A	intronic	par-1	187	103	84	62	15	47	51	30	21	66	50	16	83	76	7	78	65	13	104	97	7	69	40	29	68	30	38	41	24	17	2.27870776146397e-12	11.6423113684228
chr2R	15406751	T	G	intergenic	Ir56d(dist=5675),sm(dist=1021)	229	103	126	54	29	25	68	17	51	67	40	27	92	58	34	69	48	21	127	93	34	79	28	51	68	33	35	46	21	25	1.05430735190055e-08	7.9770327650473
chr2R	15420270	C	A	intronic	sm	246	191	55	62	29	33	35	33	2	69	69	0	61	59	2	60	53	7	93	90	3	94	61	33	89	52	37	51	31	20	5.32724597936626e-13	12.2734972497113
chr2R	15438070	C	G	intronic	sm	181	63	118	76	41	35	26	5	21	66	17	49	88	50	38	63	32	31	114	65	49	66	17	49	73	23	50	61	8	53	3.08491958218638e-11	10.51075615269
chr2R	15586656	C	T	exonic	Obp56b	233	99	134	63	37	26	30	8	22	72	10	62	82	3	79	62	10	52	112	15	97	101	58	43	81	42	39	58	42	16	1.71733554328678e-12	11.7651448414956
chr2R	15587549	A	T	upstream;downstream	Obp56b;Obp56c	192	147	45	76	63	13	57	36	21	76	66	10	90	89	1	80	78	2	112	105	7	91	74	17	83	58	25	56	38	18	7.63125938422716e-09	8.11740378465495
chr2R	15689858	T	A	intergenic	Obp56g(dist=18333),Obp56h(dist=13201)	124	56	68	48	18	30	51	42	9	41	15	26	76	52	24	41	28	13	90	67	23	68	18	50	61	22	39	39	20	19	8.69610087792583e-10	9.06067543091895
chr2R	15765493	A	G	downstream	CG13872	203	84	119	54	15	39	39	23	16	56	13	43	75	52	23	59	44	15	96	71	25	63	28	35	69	31	38	54	14	40	2.09137082643626e-11	10.6795689544629
chr2R	15820192	A	T	intergenic	CG13872(dist=51767),CR43421(dist=7195)	164	138	26	87	87	0	47	29	18	77	63	14	72	52	20	61	48	13	122	82	40	102	99	3	71	64	7	56	52	4	3.86333869623777e-09	8.41303721588855
chr2R	15900721	T	A	intergenic	CG16898(dist=8229),18w(dist=98295)	233	173	60	79	42	37	46	29	17	54	34	20	64	41	23	51	33	18	113	59	54	97	87	10	68	57	11	57	50	7	7.54802900752151e-11	10.1221664394845
chr2R	16004469	T	-gg	downstream	18w	128	55	73	46	46	0	46	29	17	42	10	32	61	61	0	23	23	0	71	71	0	70	24	46	52	29	23	33	9	24	1.57321026808823e-10	9.8032132276834
chr2R	16023753	A	C	intergenic	18w(dist=19316),CG11041(dist=9885)	154	103	51	71	39	32	41	25	16	71	58	13	68	42	26	65	47	18	111	70	41	85	72	13	59	55	4	59	56	3	4.77722088676175e-09	8.32082467756029
chr2R	16034168	C	T	exonic	CG11041	230	113	117	69	15	54	45	15	30	82	65	17	70	23	47	55	26	29	104	22	82	97	80	17	99	70	29	68	52	16	3.79995670230185e-09	8.42022135181964
chr2R	16047580	A	G	intergenic	CG11041(dist=13251),CG16894(dist=51529)	183	95	88	54	15	39	28	15	13	59	22	37	61	21	40	41	23	18	82	39	43	60	44	16	70	53	17	61	46	15	7.80425082530663e-09	8.10766878101303
chr2R	16052969	T	A	intergenic	CG11041(dist=18640),CG16894(dist=46140)	179	15	164	89	18	71	32	7	25	56	2	54	87	32	55	51	15	36	109	58	51	89	5	84	77	1	76	52	2	50	4.948520514987e-10	9.3055246249489
chr2R	16059214	T	C	intergenic	CG11041(dist=24885),CG16894(dist=39895)	193	88	105	64	43	21	36	23	13	58	14	44	76	58	18	78	66	12	137	112	25	101	52	49	71	38	33	72	43	29	1.01892652898726e-10	9.99185713022887
chr2R	16072883	T	A	intergenic	CG11041(dist=38554),CG16894(dist=26226)	158	133	25	45	34	11	31	25	6	57	38	19	82	67	15	64	57	7	102	94	8	75	48	27	67	45	22	40	21	19	8.96918728102018e-09	8.0472469076091
chr2R	16152511	C	G	exonic	CG8908	253	66	187	65	14	51	31	7	24	41	16	25	70	9	61	48	2	46	86	14	72	77	25	52	87	36	51	66	26	40	6.11692560989258e-09	8.2134668010797
chr2R	16155404	A	C	exonic	CG8908	260	169	91	53	39	14	39	32	7	68	31	37	82	81	1	66	63	3	110	105	5	90	65	25	116	74	42	68	27	41	8.86146005773317e-09	8.05249471572293
chr2R	16156148	T	A	exonic	CG8908	179	155	24	74	66	8	32	29	3	54	50	4	76	43	33	72	51	21	79	44	35	88	88	0	86	85	1	62	59	3	5.06379290863847e-12	11.2955240637479
chr2R	16156259	C	T	exonic	CG8908	215	187	28	50	47	3	36	30	6	56	54	2	66	37	29	79	52	27	103	65	38	81	74	7	95	94	1	64	60	4	3.77142461992355e-14	13.4234945681756
chr2R	16156354	G	A	exonic	CG8908	203	173	30	81	71	10	32	24	8	46	39	7	69	46	23	63	44	19	69	49	20	82	80	2	80	75	5	47	43	4	1.62789523653112e-09	8.78837354764119
chr2R	16156359	A	G	exonic	CG8908	210	177	33	74	65	9	32	25	7	47	40	7	72	45	27	67	47	20	63	44	19	80	78	2	79	75	4	50	46	4	2.15107139651668e-10	9.66734517464339
chr2R	16157253	G	C	exonic	CG8908	229	198	31	80	73	7	48	42	6	46	30	16	65	39	26	46	34	12	103	54	49	69	69	0	85	83	2	66	63	3	3.85448312579642e-11	10.4140338512484
chr2R	16181390	C	G	intergenic	Cpr56F(dist=1942),CG11200(dist=10632)	123	93	30	46	28	18	32	27	5	41	19	22	52	25	27	36	15	21	72	22	50	61	45	16	52	42	10	36	26	10	4.4326198186235e-10	9.35333951610748
chr2R	16192167	T	C	exonic	CG11200	249	173	76	57	57	0	42	35	7	59	15	44	84	84	0	64	58	6	91	82	9	96	66	30	80	60	20	68	48	20	4.62241569387164e-09	8.33513100099523
chr2R	16197813	T	G	exonic	CG13868	301	111	190	57	27	30	26	13	13	51	5	46	73	54	19	66	55	11	142	117	25	74	32	42	105	35	70	60	16	44	9.42023300020781e-24	23.025938355227
chr2R	16197849	G	A	exonic	CG13868	278	174	104	56	40	16	16	13	3	59	43	16	66	61	5	68	64	4	135	120	15	75	45	30	108	58	50	62	40	22	2.04752243532743e-15	14.6887713308445
chr2R	16197942	G	A	exonic	CG13868	210	122	88	50	44	6	25	16	9	70	15	55	72	65	7	72	66	6	157	130	27	81	56	25	96	58	38	60	33	27	5.89505910532097e-09	8.22951183620315
chr2R	16379701	C	T	intergenic	CG12484(dist=13243),Obp57c(dist=11360)	89	69	20	63	53	10	30	13	17	54	53	1	52	22	30	42	25	17	63	27	36	51	42	9	67	59	8	54	52	2	2.21187185506469e-11	10.6552400375167
chr2R	16396523	A	-tgc	intergenic	Obp57a(dist=3258),CG13426(dist=3677)	144	103	41	75	50	25	45	21	24	56	31	25	83	24	59	63	37	26	90	39	51	59	59	0	57	57	0	31	31	0	1.33557219902904e-09	8.87433262969998
chr2R	16442036	T	G	intergenic	CG13430(dist=2445),lms(dist=2328)	115	84	31	51	16	35	26	20	6	41	37	4	73	73	0	63	62	1	126	118	8	65	41	24	63	47	16	37	24	13	7.94377248863404e-12	11.0999732026227
chr2R	16442037	A	C	intergenic	CG13430(dist=2446),lms(dist=2327)	115	88	27	51	16	35	26	20	6	40	36	4	71	71	0	63	61	2	126	119	7	65	49	16	63	49	14	36	24	12	4.98030286044083e-09	8.30274424627264
chr2R	16476437	G	T	intronic	bl	208	122	86	63	60	3	40	23	17	56	43	13	89	78	11	75	63	12	100	91	9	91	61	30	63	37	26	33	22	11	8.15692567228284e-09	8.08847349506252
chr2R	16510718	T	C	intronic	CG11180	263	161	102	70	46	24	28	6	22	63	11	52	82	24	58	63	28	35	110	31	79	87	63	24	88	61	27	59	46	13	2.66467778088267e-17	16.5743552993748
chr2R	16520148	T	A	intronic	Rcd6	193	121	72	76	74	2	44	33	11	69	32	37	75	63	12	60	45	15	110	94	16	96	46	50	75	39	36	47	12	35	7.80370725810271e-09	8.10769903074026
chr2R	16557698	G	C	intronic	exu	232	132	100	47	27	20	45	27	18	62	46	16	72	45	27	64	42	22	82	58	24	62	17	45	83	31	52	63	22	41	2.91691218369723e-11	10.5350766455131
chr2R	16704101	C	G	intergenic	CG15225(dist=22910),insc(dist=4670)	139	112	27	64	64	0	27	23	4	42	15	27	53	48	5	45	40	5	85	80	5	93	55	38	74	51	23	35	20	15	4.36337489124423e-10	9.36017747181625
chr2R	16731464	A	T	intergenic	insc(dist=7895),CG17999(dist=4021)	136	89	47	45	32	13	31	22	9	41	38	3	68	68	0	50	47	3	73	68	5	70	46	24	35	19	16	18	8	10	1.08879790363109e-11	10.9630527239935
chr2R	16746416	T	C	intergenic	CG9993(dist=6790),CG15227(dist=7190)	228	48	180	66	2	64	59	7	52	56	7	49	73	9	64	47	1	46	88	12	76	76	33	43	75	26	49	52	18	34	8.7498396512438e-10	9.05799990574547
chr2R	16755753	G	A	downstream	IM4	217	145	72	64	39	25	30	25	5	53	12	41	61	61	0	51	43	8	99	96	3	76	52	24	76	51	25	54	36	18	3.62357884401127e-10	9.44086228460195
chr2R	16837238	A	G	upstream	CG33704	218	176	42	60	60	0	33	29	4	63	51	12	75	75	0	67	59	8	124	120	4	64	48	16	107	83	24	56	40	16	9.47724659932174e-09	8.02331781882319
chr2R	16850678	C	A	intergenic	hbn(dist=2264),CG15649(dist=9743)	156	36	120	56	14	42	37	14	23	51	26	25	67	5	62	48	5	43	76	5	71	71	41	30	55	18	37	40	17	23	2.43018119595297e-09	8.61436134390425
chr2R	16871431	T	C	UTR3	CG15651,CG9313	162	46	116	61	17	44	51	25	26	53	19	34	75	50	25	79	42	37	117	82	35	66	15	51	89	32	57	78	22	56	1.87173305064173e-09	8.72775609090787
chr2R	16919463	G	-ga	intergenic	CG9350(dist=5872),shg(dist=18644)	178	114	64	70	58	12	32	9	23	54	25	29	73	27	46	53	26	27	96	31	65	79	64	15	30	30	0	27	27	0	2.51119194388824e-10	9.60012009055845
chr2R	16943262	C	A	intronic	shg	240	110	130	63	47	16	51	7	44	73	4	69	71	40	31	70	41	29	101	70	31	66	22	44	95	33	62	49	13	36	3.74869986015905e-10	9.42611932999584
chr2R	16952396	T	A	UTR5	Cht12	148	68	80	82	59	23	31	19	12	56	33	23	60	48	12	69	57	12	87	75	12	81	28	53	67	35	32	34	18	16	1.87012349376263e-11	10.7281297138438
chr2R	16965455	G	A	intronic	Treh	188	118	70	65	57	8	22	10	12	72	28	44	71	71	0	64	57	7	97	90	7	74	54	20	64	37	27	30	18	12	1.072245200401e-08	7.96970588907959
chr2R	16966482	A	T	intronic	Treh	220	169	51	81	80	1	49	25	24	94	66	28	85	84	1	61	57	4	116	116	0	113	78	35	83	66	17	35	25	10	1.10521294061949e-09	8.95655403869695
chr2R	16967156	C	T	intronic	Treh	210	165	45	48	40	8	26	20	6	73	37	36	64	42	22	54	32	22	94	56	38	65	62	3	93	80	13	48	42	6	4.0745826207264e-10	9.38991687153726
chr2R	16972016	T	C	UTR5	Treh	227	176	51	84	79	5	39	39	0	56	51	5	66	63	3	70	62	8	98	98	0	74	56	18	103	71	32	72	48	24	2.95741521280429e-10	9.52908769746557
chr2R	16974287	C	T	intronic	Treh	227	90	137	49	37	12	27	19	8	70	47	23	68	40	28	55	34	21	108	88	20	83	17	66	89	24	65	51	6	45	6.55081253362977e-09	8.18370482871263
chr2R	16977003	C	T	exonic	CG4030	249	177	72	62	48	14	38	31	7	52	36	16	70	68	2	56	48	8	97	91	6	91	61	30	75	46	29	59	28	31	4.54229087393809e-09	8.34272505838105
chr2R	17003129	G	A	intronic	king-tubby	185	140	45	67	66	1	45	35	10	44	24	20	77	70	7	68	62	6	106	101	5	83	55	28	95	58	37	43	31	12	7.4111782939902e-12	11.1301127385933
chr2R	17005498	C	G	intronic	king-tubby	165	107	58	50	42	8	38	29	9	68	56	12	76	66	10	48	37	11	100	83	17	80	40	40	77	49	28	58	26	32	7.27308962557768e-09	8.13828106062683
chr2R	17020364	A	G	exonic	Magi	237	157	80	64	57	7	49	28	21	52	35	17	70	55	15	64	53	11	97	71	26	90	48	42	75	31	44	44	20	24	1.60808890368611e-10	9.7936899448208
chr2R	17033814	A	G	exonic	CG9418	221	75	146	77	23	54	25	13	12	43	28	15	54	14	40	46	8	38	72	24	48	74	41	33	74	39	35	51	33	18	1.07430355301041e-08	7.96887298793756
chr2R	17033904	T	G	exonic	CG9418	182	75	107	42	8	34	13	4	9	33	22	11	40	8	32	32	4	28	71	17	54	55	35	20	44	25	19	35	22	13	2.45745764174605e-11	10.6095139591986
chr2R	17043916	T	C	intronic	CG30389	154	120	34	55	50	5	26	19	7	70	53	17	57	28	29	48	34	14	75	34	41	83	83	0	64	59	5	54	54	0	2.46311887934549e-09	8.60851462697623
chr2R	17053143	T	C	exonic	CG4266	203	151	52	53	52	1	34	27	7	67	37	30	69	69	0	66	63	3	85	81	4	66	36	30	82	49	33	56	39	17	2.20584563882887e-13	12.6564248819912
chr2R	17065235	C	T	intronic	Pu	211	202	9	71	71	0	34	34	0	50	42	8	71	41	30	66	48	18	79	44	35	76	76	0	86	80	6	59	58	1	7.94996878387357e-11	10.0996345766288
chr2R	17073438	G	T	intronic	tud	201	133	68	61	51	10	44	20	24	71	21	50	54	53	1	56	52	4	95	87	8	85	55	30	80	51	29	56	23	33	3.36752021912533e-09	8.47268978802422
chr2R	17111093	G	A	intronic	ASPP	218	63	155	55	2	53	29	12	17	56	24	32	73	12	61	61	17	44	99	13	86	79	40	39	82	37	45	45	17	28	4.89781561338346e-09	8.30999756865953
chr2R	17148585	G	A	intronic	Rgk3	136	54	82	40	16	24	17	3	14	60	23	37	58	44	14	48	34	14	106	90	16	66	31	35	56	29	27	32	12	20	3.36559830073956e-10	9.4729377202624
chr2R	17163375	C	T	intronic	Rgk3	240	205	35	75	65	10	27	21	6	60	57	3	59	40	19	50	37	13	95	61	34	85	80	5	70	66	4	68	59	9	3.87397604222078e-09	8.41184306941027
chr2R	17175013	C	T	exonic	CG10505	213	123	90	72	62	10	40	30	10	64	43	21	66	58	8	54	51	3	101	86	15	71	44	27	96	62	34	57	35	22	3.04700699459899e-09	8.51612654882549
chr2R	17175016	C	A	exonic	CG10505	217	127	90	75	64	11	38	28	10	63	44	19	67	58	9	55	52	3	100	85	15	75	45	30	94	61	33	59	37	22	3.5728506758535e-09	8.44698513437355
chr2R	17176315	G	A	exonic	CG10505	246	195	51	66	65	1	33	25	8	60	42	18	63	62	1	62	61	1	107	99	8	92	63	29	68	53	15	49	35	14	2.20497064825438e-09	8.65659718732358
chr2R	17176318	C	A	exonic	CG10505	240	189	51	68	68	0	34	26	8	57	39	18	64	63	1	63	61	2	104	97	7	89	57	32	67	52	15	51	36	15	1.50885583229233e-09	8.82135225408193
chr2R	17185700	T	A	UTR5	CG42672	175	91	84	70	58	12	44	31	13	66	15	51	81	72	9	85	72	13	102	93	9	84	55	29	65	38	27	38	17	21	1.87203276826266e-11	10.7276865535941
chr2R	17208128	G	T	exonic	CG30394	219	90	129	56	43	13	37	19	18	54	8	46	75	63	12	41	29	12	107	71	36	91	37	54	81	33	48	67	29	38	9.49561253130156e-10	9.02247701508873
chr2R	17301790	G	C	intronic	Sdc	179	129	50	50	35	15	41	37	4	57	47	10	81	73	8	81	66	15	109	99	10	72	39	33	69	36	33	32	11	21	8.78181708637397e-15	14.0564156129166
chr2R	17360799	G	T	intronic	Sdc	196	32	164	78	26	52	48	4	44	79	4	75	91	2	89	64	6	58	133	6	127	89	37	52	79	20	59	52	25	27	9.88875551764012e-10	9.00485836015499
chr2R	17362863	A	C	intronic	Sdc	240	56	184	67	27	40	25	2	23	70	11	59	63	13	50	62	6	56	93	9	84	86	45	41	81	32	49	55	23	32	1.42408863887972e-10	9.8464629782706
chr2R	17367950	C	A	intronic	Sdc	167	88	79	54	2	52	38	18	20	67	48	19	76	25	51	67	17	50	85	22	63	81	42	39	75	45	30	44	25	19	8.0591098788857e-09	8.09371292296362
chr2R	17394935	T	A	UTR5	MESK2	139	85	54	80	20	60	35	13	22	68	40	28	79	4	75	56	11	45	94	10	84	80	47	33	68	28	40	49	26	23	3.21746994482988e-10	9.49248550125512
chr2R	17402027	T	A	UTR3	MESK2	197	158	39	62	61	1	57	47	10	73	62	11	108	102	6	83	82	1	109	106	3	97	78	19	78	61	17	60	41	19	9.50735205677615e-10	9.0219404238891
chr2R	17417112	T	C	intronic	Egfr	143	61	82	50	16	34	24	21	3	44	13	31	71	58	13	74	63	11	128	104	24	70	30	40	61	35	26	30	21	9	1.00687042395756e-08	7.99702641602143
chr2R	17447659	A	G	downstream	CG10440,Egfr	129	94	35	57	2	55	32	20	12	49	35	14	39	5	34	40	13	27	78	17	61	54	28	26	69	45	24	30	17	13	2.26860102459141e-10	9.64424187610893
chr2R	17466443	A	T	intergenic	CG10440(dist=2903),CG30222(dist=4554)	187	126	61	66	63	3	34	26	8	66	32	34	66	47	19	73	61	12	106	83	23	86	46	40	87	44	43	63	34	29	8.70783550841161e-09	8.06008978340493
chr2R	17576276	T	C	upstream	CG10307,CG30285	121	83	38	64	59	5	37	34	3	38	28	10	68	60	8	62	57	5	90	83	7	67	39	28	61	29	32	33	19	14	3.78205363783387e-14	13.4222723161969
chr2R	17576277	C	T	upstream	CG10307,CG30285	117	80	37	66	60	6	37	34	3	40	30	10	69	61	8	62	57	5	88	82	6	66	41	25	62	30	32	33	19	14	1.90906624335986e-13	12.7191790016082
chr2R	17576296	A	T	upstream	CG10307,CG30285	122	90	32	66	64	2	32	30	2	46	37	9	67	57	10	60	54	6	84	78	6	63	40	23	58	31	27	32	20	12	2.41653561589293e-10	9.61680679966775
chr2R	17576302	A	G	upstream	CG10307,CG30285	122	92	30	64	62	2	33	31	2	46	38	8	68	58	10	56	53	3	86	80	6	57	31	26	57	31	26	28	20	8	1.2372624682764e-11	10.907538160975
chr2R	17576424	A	G	UTR5	CG10307	170	101	69	71	64	7	20	16	4	68	24	44	71	58	13	58	49	9	96	76	20	77	43	34	90	46	44	37	10	27	5.40041581103702e-09	8.26757279990174
chr2R	17576427	G	T	UTR5	CG10307	170	101	69	72	65	7	20	16	4	65	22	43	69	58	11	58	49	9	92	74	18	75	43	32	89	45	44	38	11	27	1.4422473969359e-09	8.8409602362127
chr2R	17577764	G	T	UTR3	CG42497,Tim10	217	120	97	62	54	8	48	43	5	50	19	31	68	60	8	62	49	13	92	77	15	84	51	33	90	51	39	50	25	25	1.37373071959797e-09	8.86209838987762
chr2R	17593468	T	C	intergenic	HmgZ(dist=1475),CG30403(dist=3487)	259	124	135	75	59	16	28	23	5	64	1	63	69	57	12	65	53	12	80	59	21	73	37	36	72	23	49	49	21	28	8.15853233309152e-11	10.0883879609726
chr2R	17617462	C	-g	intergenic	LBR(dist=5898),Grx-1(dist=27470)	266	161	105	58	13	45	20	20	0	57	13	44	69	42	27	68	36	32	92	32	60	69	69	0	38	38	0	37	37	0	6.25269283419766e-09	8.20393290566918
chr2R	17665989	C	A	intergenic	CG4021(dist=3608),lox2(dist=11132)	162	128	34	72	71	1	37	34	3	55	45	10	84	81	3	75	73	2	116	109	7	69	49	20	64	50	14	41	32	9	9.26266491206806e-09	8.03326404678443
chr2R	17666006	G	A	intergenic	CG4021(dist=3625),lox2(dist=11115)	167	133	34	80	79	1	41	38	3	48	42	6	80	77	3	82	80	2	113	107	6	68	48	20	61	47	14	36	26	10	9.91266969506454e-10	9.00380936492031
chr2R	17672986	G	A	intergenic	CG4021(dist=10605),lox2(dist=4135)	113	51	62	34	12	22	36	18	18	35	19	16	79	62	17	42	35	7	87	73	14	69	40	29	67	37	30	37	14	23	3.14600946943487e-09	8.50223997449178
chr2R	17685841	G	T	exonic	CG18735	142	47	95	32	5	27	29	8	21	53	19	34	46	1	45	47	7	40	72	6	66	59	24	35	76	28	48	55	28	27	6.78859822674574e-11	10.1682198936486
chr2R	17725771	C	T	exonic	CG4372	234	108	126	69	52	17	31	15	16	58	33	25	66	52	14	71	59	12	97	85	12	98	52	46	75	47	28	51	26	25	2.54324422458635e-10	9.59461193306166
chr2R	17742093	A	G	intergenic	CG4372(dist=15790),CG9294(dist=6263)	180	157	23	90	70	20	51	36	15	66	48	18	91	89	2	48	43	5	115	108	7	81	52	29	91	68	23	53	40	13	9.1058834184839e-10	9.04067791421158
chr2R	17878170	C	T	intronic	CG34370	186	125	61	70	64	6	24	14	10	58	29	29	77	34	43	42	15	27	96	22	74	71	62	9	80	63	17	56	46	10	1.12690343500539e-12	11.9481132973
chr2R	17884573	G	A	intronic	CG34370	144	115	29	46	28	18	25	20	5	42	38	4	66	66	0	46	40	6	81	72	9	74	41	33	64	39	25	40	25	15	1.29907531635869e-11	10.8863656691496
chr2R	17899789	C	T	intronic	CG34370	147	115	32	60	41	19	26	19	7	63	29	34	91	87	4	83	78	5	111	109	2	66	41	25	81	59	22	48	36	12	5.06901750806083e-12	11.2950762087488
chr2R	17903096	A	T	intronic	CG34370	171	57	114	69	42	27	37	15	22	54	16	38	67	18	49	66	14	52	76	10	66	63	34	29	47	22	25	46	31	15	5.99367744460685e-09	8.22230663272782
chr2R	17945277	G	A	upstream	CG13500	180	143	37	74	71	3	41	39	2	57	44	13	61	61	0	58	54	4	122	117	5	89	65	24	81	57	24	50	41	9	4.86950216106338e-09	8.31251543709232
chr2R	17959186	G	A	exonic	CG11474	231	71	160	66	2	64	33	9	24	75	16	59	76	8	68	56	6	50	100	12	88	80	24	56	86	33	53	85	31	54	3.77980577537784e-09	8.42253051573124
chr2R	17978705	T	C	UTR5	CG43393	227	113	114	60	8	52	26	14	12	54	21	33	106	30	76	55	15	40	94	22	72	91	47	44	67	40	27	47	27	20	3.2800156126352e-10	9.48412408907333
chr2R	17981192	T	A	exonic	CG11073	258	98	160	52	15	37	39	19	20	61	18	43	76	48	28	63	48	15	99	65	34	83	32	51	82	29	53	49	21	28	7.83898919181431e-10	9.10573993434605
chr2R	18052248	C	T	intronic	a	220	153	67	57	42	15	44	44	0	60	25	35	58	51	7	54	51	3	95	83	12	92	39	53	77	37	40	57	27	30	1.35706733228167e-18	17.8673986038414
chr2R	18061649	A	G	intronic	CG3045	203	55	148	57	10	47	47	9	38	51	10	41	71	10	61	69	10	59	123	14	109	85	34	51	89	34	55	60	17	43	3.89802733476502e-09	8.40915511973456
chr2R	18061722	A	G	exonic	CG3045	180	55	125	59	6	53	42	12	30	62	24	38	76	15	61	74	9	65	113	17	96	80	33	47	71	24	47	61	28	33	5.08128145977648e-09	8.29402674820281
chr2R	18062347	T	C	upstream	CG3045,CG6758	149	128	21	89	88	1	46	44	2	52	52	0	102	71	31	57	43	14	107	77	30	94	94	0	73	65	8	53	53	0	1.58358261757803e-09	8.80035927398941
chr2R	18265299	G	A	UTR3	Rtf1	161	93	68	48	13	35	36	19	17	62	40	22	85	11	74	59	19	40	90	14	76	91	48	43	59	29	30	46	23	23	8.76645207289697e-09	8.05717613718398
chr2R	18282142	A	C	exonic	CG3624	242	140	102	57	21	36	32	21	11	53	29	24	58	25	33	54	30	24	78	37	41	82	66	16	103	82	21	63	55	8	8.79308944273291e-13	12.0558585092043
chr2R	18284225	A	G	intronic	CG3624	155	19	136	63	17	46	27	3	24	80	38	42	74	3	71	60	7	53	120	7	113	87	45	42	54	17	37	61	21	40	1.026422658657e-09	8.98867376931718
chr2R	18284339	C	T	intronic	CG3624	126	37	89	59	13	46	23	5	18	40	25	15	61	10	51	47	11	36	87	10	77	64	33	31	60	27	33	39	13	26	6.81931194552653e-09	8.16625944254816
chr2R	18345916	G	A	intergenic	ppk12(dist=28827),CG10384(dist=8078)	171	48	123	38	3	35	24	7	17	33	17	16	42	2	40	54	6	48	73	13	60	60	26	34	55	26	29	50	20	30	1.57867500875412e-09	8.80170726608526
chr2R	18352449	C	T	intergenic	ppk12(dist=35360),CG10384(dist=1545)	258	231	27	64	51	13	27	24	3	59	52	7	75	74	1	69	66	3	127	123	4	75	48	27	88	70	18	58	44	14	3.84162510351008e-09	8.41548501933404
chr2R	18374702	T	C	exonic	CG4554	232	180	52	50	46	4	29	21	8	62	48	14	85	77	8	51	46	5	105	101	4	78	58	20	80	53	27	50	36	14	7.61046213228214e-09	8.1185889706399
chr2R	18421087	c	T	intronic	px	277	109	168	67	44	23	41	24	17	59	10	49	71	50	21	51	34	17	81	57	24	89	34	55	75	31	44	40	18	22	9.21514886695577e-09	8.03549764453875
chr2R	18442527	T	C	intronic	px	170	120	50	76	57	19	37	21	16	60	26	34	71	59	12	62	56	6	109	97	12	82	46	36	88	54	34	44	24	20	8.2351439966794e-12	11.0843288025153
chr2R	18443296	C	T	exonic	px	213	137	76	47	20	27	14	8	6	37	15	22	56	49	7	36	27	9	61	51	10	34	15	19	71	37	34	42	14	28	2.48957202018032e-10	9.60387530561488
chr2R	18445138	A	G	intronic	px	166	93	73	68	54	14	49	30	19	61	34	27	99	80	19	64	45	19	97	83	14	91	31	60	73	27	46	36	20	16	2.40257300941439e-10	9.61932340611352
chr2R	18485099	G	A	intergenic	CG3927(dist=1244),CG4269(dist=1761)	178	129	49	74	58	16	45	29	16	69	46	23	84	73	11	44	40	4	105	97	8	81	45	36	57	39	18	45	31	14	4.58491303736933e-10	9.3386688972347
chr2R	18490360	T	G	exonic	CG4294	247	89	158	69	52	17	43	11	32	68	11	57	80	48	32	83	48	35	113	71	42	77	21	56	88	21	67	38	10	28	1.69938614453714e-13	12.7697079269654
chr2R	18536634	T	C	UTR3	CG3746	208	196	12	84	82	2	52	43	9	71	71	0	85	65	20	78	59	19	102	71	31	100	100	0	81	77	4	60	58	2	1.0627149921859e-09	8.97358319259552
chr2R	18604473	T	C	exonic	CG30268	218	149	69	61	56	5	27	25	2	67	49	18	94	54	40	76	47	29	114	57	57	81	79	2	84	71	13	52	46	6	3.30110872454121e-10	9.48134017161313
chr2R	18607023	A	G	exonic	jbug	270	92	178	77	4	73	36	21	15	70	32	38	78	37	41	47	26	21	109	60	49	85	10	75	95	27	68	66	14	52	5.16608467498285e-09	8.28683847977779
chr2R	18607039	T	C	exonic	jbug	241	100	141	75	16	59	40	27	13	76	43	33	87	51	36	54	31	23	109	61	48	92	28	64	86	26	60	60	20	40	1.02304451154024e-08	7.99010547020205
chr2R	18672421	t	-AA	UTR3	CG30270	188	143	45	65	39	26	56	56	0	65	40	25	91	53	38	59	26	33	123	54	69	91	75	16	30	30	0	42	35	7	2.75541818064068e-10	9.55981248038296
chr2R	18741176	G	A	exonic	CG13531	275	265	10	57	57	0	40	33	7	70	70	0	84	84	0	60	58	2	122	111	11	84	62	22	87	65	22	55	37	18	7.71863707165155e-10	9.11245937900581
chr2R	18743705	A	G	exonic	inaD	257	72	185	66	23	43	40	11	29	65	21	44	76	18	58	75	10	65	89	12	77	101	43	58	100	39	61	63	35	28	9.34754839243062e-09	8.02930227781737
chr2R	18784581	T	A	intronic	nahoda	181	130	51	91	91	0	39	31	8	67	56	11	65	56	9	74	68	6	105	94	11	98	70	28	96	54	42	54	34	20	6.2797641186346e-09	8.20205666898563
chr2R	18810251	A	G	exonic	Nup214	167	98	69	57	42	15	35	30	5	51	26	25	86	71	15	48	39	9	112	104	8	101	59	42	80	52	28	50	28	22	8.989846450417e-10	9.04624772609837
chr2R	18813709	C	T	UTR5	CG42678	158	152	6	66	66	0	52	52	0	40	33	7	92	89	3	58	56	2	97	91	6	88	63	25	79	61	18	60	46	14	1.00287618950556e-08	7.99875267967501
chr2R	18813711	C	T	UTR5	CG42678	159	152	7	66	66	0	50	50	0	40	33	7	93	90	3	57	55	2	97	91	6	89	64	25	80	62	18	58	44	14	1.00286856769127e-08	7.99875598030623
chr2R	18814697	A	G	intronic	CG42678	206	63	143	71	9	62	52	5	47	65	29	36	85	11	74	76	16	60	109	21	88	94	47	47	91	52	39	48	32	16	7.01738857927352e-18	17.1538244742818
chr2R	18843537	A	G	intergenic	CR32835(dist=2214),CG32834(dist=26591)	211	127	84	56	36	20	39	27	12	48	35	13	54	46	8	64	51	13	98	80	18	72	41	31	85	37	48	63	32	31	1.04254825692713e-11	10.9819038334937
chr2R	18843736	G	A	intergenic	CR32835(dist=2413),CG32834(dist=26392)	226	181	45	59	32	27	40	34	6	55	54	1	77	71	6	67	58	9	97	86	11	90	56	34	72	48	24	40	28	12	6.66225587553652e-09	8.1763786914888
chr2R	18857985	G	A	intergenic	CR32835(dist=16662),CG32834(dist=12143)	196	132	64	61	31	30	45	36	9	56	16	40	72	63	9	55	48	7	124	119	5	76	48	28	76	53	23	47	28	19	7.56975015169761e-11	10.1209184546518
chr2R	18933346	A	-t	upstream	twi	120	120	0	40	11	29	20	20	0	64	47	17	64	34	30	62	33	29	107	40	67	43	43	0	43	43	0	50	50	0	2.80082997049475e-10	9.55271325501693
chr2R	18940091	C	T	intergenic	twi(dist=4242),CG30194(dist=2928)	151	120	31	48	29	19	44	30	14	70	65	5	62	43	19	48	34	14	73	46	27	93	90	3	63	61	2	58	58	0	1.61227289007539e-10	9.79256144849646
chr2R	18940094	G	T	intergenic	twi(dist=4245),CG30194(dist=2925)	143	113	30	44	26	18	44	30	14	69	64	5	67	46	21	49	35	14	74	49	25	90	87	3	67	65	2	60	60	0	2.79494036158038e-10	9.55362745465158
chr2R	18940104	T	G	intergenic	twi(dist=4255),CG30194(dist=2915)	129	109	20	39	24	15	40	31	9	70	66	4	69	49	20	54	40	14	78	48	30	93	90	3	71	69	2	61	61	0	1.13874791773165e-10	9.94357240415153
chr2R	18940118	A	G	intergenic	twi(dist=4269),CG30194(dist=2901)	123	102	21	49	29	20	40	29	11	59	55	4	73	53	20	62	43	19	81	49	32	89	84	5	71	67	4	55	55	0	7.25173213031609e-11	10.1395582465614
chr2R	18953152	A	C	exonic	CG42640	276	117	159	60	7	53	30	1	29	50	5	45	45	8	37	58	8	50	89	13	76	76	33	43	103	45	58	45	15	30	1.21920296598615e-08	7.91392398948393
chr2R	18959053	G	T	exonic	l(2)k09913	326	308	18	68	66	2	35	28	7	82	65	17	62	48	14	79	56	23	98	70	28	88	88	0	85	81	4	60	60	0	1.34681958506169e-09	8.87069057685302
chr2R	18961252	G	A	intronic	Fib	201	197	4	71	70	1	52	36	16	72	64	8	82	60	22	89	64	25	102	64	38	88	88	0	94	92	2	52	52	0	3.60012695440849e-10	9.44368218405857
chr2R	18967614	C	T	upstream	Gr59a	124	120	4	61	61	0	51	33	18	72	58	14	53	38	15	68	51	17	116	70	46	76	76	0	78	77	1	70	70	0	8.9826111188131e-09	8.04659740167813
chr2R	18972474	G	+t	downstream	CG9877	89	89	0	69	43	26	57	17	40	67	42	25	45	45	0	49	49	0	85	85	0	125	59	66	92	42	50	61	29	32	1.28177613134335e-12	11.8921878199125
chr2R	19021708	G	T	intergenic	CG3215(dist=3996),CG30192(dist=4395)	275	200	75	76	74	2	47	31	16	49	37	12	70	55	15	55	36	19	114	73	41	80	77	3	82	78	4	58	58	0	8.67389765197561e-10	9.06178570663324
chr2R	19035353	A	T	intergenic	Klp59D(dist=3331),CG43207(dist=4964)	147	119	28	76	68	8	45	39	6	73	54	19	75	44	31	66	49	17	96	64	32	103	97	6	88	82	6	59	55	4	6.73775874617595e-12	11.1714845435301
chr2R	19036674	C	G	intergenic	Klp59D(dist=4652),CG43207(dist=3643)	178	137	41	51	51	0	41	39	2	39	24	15	82	54	28	66	50	16	120	77	43	74	74	0	67	64	3	49	49	0	8.97321078153605e-10	9.04705213051238
chr2R	19044403	C	T	downstream	CG13545	195	38	157	64	1	63	39	8	31	45	10	35	72	14	58	55	9	46	83	13	70	89	49	40	66	39	27	38	12	26	1.86707534966425e-09	8.72883815485056
chr2R	19045724	A	G	upstream	CG13545,CG9899	180	100	80	58	35	23	32	27	5	59	32	27	71	38	33	58	35	23	81	46	35	94	84	10	61	47	14	45	37	8	5.13909716117394e-09	8.28911317134717
chr2R	19052648	G	+a	intronic	CG34371	157	56	101	13	13	0	53	7	46	37	37	0	61	13	48	57	14	43	101	12	89	20	20	0	42	42	0	25	25	0	2.72933767654496e-14	13.5639427296332
chr2R	19066090	C	-t	intronic	CG34371	155	77	78	44	44	0	45	45	0	83	38	45	56	56	0	57	45	12	101	82	19	87	39	48	62	28	34	55	28	27	5.77243815501166e-09	8.23864071134817
chr2R	19067844	A	G	intronic	CG34371	157	49	108	47	30	17	28	16	12	47	13	34	63	6	57	49	11	38	83	12	71	70	41	29	56	25	31	53	27	26	3.61742042857021e-13	12.4416010131634
chr2R	19092822	A	T	intergenic	CG34371(dist=1328),LS2(dist=4826)	173	114	59	55	35	20	27	15	12	56	48	8	72	36	36	49	34	15	96	56	40	85	73	12	86	74	12	51	40	11	4.2543130672379e-09	8.37117055430844
chr2R	19105731	C	T	intergenic	LS2(dist=6669),CG3092(dist=14418)	122	58	64	67	1	66	45	28	17	62	32	30	51	4	47	67	13	54	90	14	76	90	37	53	72	31	41	46	19	27	4.07532554653126e-09	8.38983769307984
chr2R	19110823	G	A	intergenic	LS2(dist=11761),CG3092(dist=9326)	191	133	58	72	38	34	34	26	8	53	37	16	82	47	35	58	43	15	85	53	32	86	78	8	71	67	4	39	34	5	1.29453573917662e-09	8.88788595518435
chr2R	19139198	G	A	intergenic	RpL22-like(dist=3788),CG12782(dist=12594)	236	183	53	61	61	0	29	26	3	49	31	18	59	36	23	42	23	19	111	59	52	73	73	0	78	67	11	44	40	4	1.10558381277236e-13	12.9564083285762
chr2R	19194698	A	T	intergenic	CG13541(dist=21899),Prosbeta5R(dist=1479)	147	68	79	64	39	25	33	5	28	42	17	25	58	40	18	49	29	20	105	69	36	77	20	57	74	21	53	47	7	40	1.02675116460353e-15	14.9885347958709
chr2R	19224635	T	C	intergenic	CG30413(dist=7042),CG3502(dist=6293)	173	114	59	57	56	1	27	13	14	80	43	37	51	19	32	58	30	28	102	45	57	72	57	15	80	56	24	59	44	15	8.99869924651805e-10	9.04582026288136
chr2R	19261413	A	G	exonic	CG3493	258	184	74	55	46	9	43	43	0	70	69	1	71	62	9	61	61	0	100	100	0	63	41	22	93	61	32	56	37	19	4.03233886522549e-12	11.3944429782705
chr2R	19286331	G	A	exonic	CG3520	194	126	68	64	63	1	38	34	4	56	45	11	61	23	38	53	35	18	106	40	66	80	69	11	91	82	9	64	56	8	1.88457809587691e-09	8.72478586091767
chr2R	19317626	T	C	intergenic	CG9815(dist=4206),Or59a(dist=9765)	162	101	61	55	54	1	57	53	4	69	51	18	74	33	41	57	34	23	128	71	57	89	85	4	85	76	9	54	43	11	1.42147769585644e-09	8.84725995035445
chr2R	19327295	T	C	downstream	Or59a	189	35	154	78	14	64	48	10	38	54	7	47	55	28	27	49	17	32	139	69	70	89	4	85	79	6	73	56	8	48	1.02993222158489e-16	15.9871913546737
chr2R	19327317	C	T	downstream	Or59a	196	162	34	77	65	12	44	34	10	59	49	10	56	27	29	57	36	21	136	71	65	89	85	4	74	70	4	53	45	8	2.33280245052349e-16	15.6321220371514
chr2R	19346622	C	G	upstream;downstream	skpF;CG5357	142	130	12	68	68	0	41	41	0	67	56	11	52	41	11	57	38	19	110	73	37	84	83	1	84	78	6	68	68	0	6.73038172411294e-11	10.1719603033875
chr2R	19457920	T	G	intronic	apt	116	64	52	46	19	27	32	16	16	51	6	45	68	7	61	43	13	30	78	19	59	76	38	38	72	37	35	31	18	13	1.13019809506715e-08	7.9468454290347
chr2R	19530350	C	T	exonic	retn	193	156	37	45	45	0	37	34	3	50	42	8	57	36	21	57	36	21	102	63	39	58	58	0	84	76	8	50	49	1	1.27785292076008e-11	10.8935191300416
chr2R	19562416	A	T	intronic	Pde8	247	176	71	68	44	24	45	38	7	64	64	0	67	56	11	54	47	7	105	88	17	77	35	42	81	24	57	69	37	32	7.98641960750358e-12	11.0976478756548
chr2R	19581212	G	T	exonic	CG30183	218	176	42	48	43	5	28	25	3	69	54	15	69	36	33	70	46	24	104	63	41	82	68	14	99	93	6	57	53	4	4.85169783881569e-10	9.31410625459468
chr2R	19581567	C	A	UTR5	angel	211	188	23	49	42	7	39	36	3	48	35	13	59	37	22	67	49	18	96	62	34	87	74	13	88	81	7	67	62	5	8.27621040608801e-09	8.08216847679782
chr2R	19593251	G	A	exonic	l(2)not	228	196	32	79	79	0	28	27	1	61	45	16	74	35	39	61	41	20	105	69	36	80	80	0	77	71	6	56	56	0	1.43355843960326e-09	8.84358459816228
chr2R	19593912	G	A	exonic	l(2)not	307	226	81	69	62	7	33	32	1	57	36	21	64	39	25	71	39	32	107	61	46	82	79	3	84	72	12	65	52	13	1.98127585155062e-10	9.70305505375677
chr2R	19593993	G	A	exonic	l(2)not	261	225	36	52	52	0	35	32	3	79	59	20	77	48	29	72	44	28	118	77	41	83	83	0	77	72	5	59	59	0	1.18514148210337e-12	11.9262298005155
chr2R	19594565	C	T	UTR5	l(2)tid	211	190	21	72	72	0	46	45	1	67	41	26	78	46	32	89	49	40	147	74	73	89	81	8	70	61	9	65	61	4	1.28511419055496e-16	15.8910582807961
chr2R	19594580	A	G	UTR5	l(2)tid	210	41	169	72	12	60	55	2	53	62	27	35	72	31	41	95	54	41	153	76	77	82	7	75	70	11	59	60	12	48	1.12218729040315e-15	14.9499346543093
chr2R	19594588	T	C	UTR5	l(2)tid	211	40	171	77	10	67	54	2	52	55	25	30	72	35	37	89	50	39	141	65	76	83	6	77	71	11	60	58	12	46	1.04926132964661e-14	13.9791163326941
chr2R	19594593	G	A	UTR5	l(2)tid	211	60	151	75	34	41	51	18	33	59	35	24	73	50	23	83	47	36	147	101	46	86	26	60	75	15	60	59	13	46	1.95588794294298e-17	16.7086560305073
chr2R	19596387	G	A	UTR3	l(2)tid	239	169	70	55	46	9	46	35	11	64	57	7	72	39	33	69	37	32	105	52	53	52	48	4	89	78	11	46	46	0	3.1359457308308e-15	14.5036314616141
chr2R	19596805	G	A	intronic	l(2)not	199	85	114	69	28	41	25	6	19	84	41	43	84	17	67	82	11	71	104	20	84	95	44	51	77	36	41	50	32	18	9.9597464527572e-14	13.0017517173564
chr2R	19596991	C	T	exonic	l(2)not	260	199	61	48	43	5	54	43	11	59	46	13	80	43	37	72	40	32	94	48	46	73	68	5	104	97	7	70	70	0	8.54920827814893e-19	18.068074102389
chr2R	19597051	C	T	exonic	l(2)not	222	174	48	49	41	8	44	29	15	60	48	12	80	38	42	69	31	38	84	49	35	57	50	7	93	87	6	52	52	0	3.02768654159228e-16	15.5188890896421
chr2R	19597661	t	C	upstream	l(2)not	149	131	18	64	64	0	48	47	1	62	42	20	75	46	29	44	24	20	120	57	63	70	58	12	60	54	6	58	58	0	1.20952789626672e-08	7.91738411072088
chr2R	19597755	a	C	upstream	l(2)not	145	107	38	55	38	17	44	21	23	55	47	8	87	75	12	55	48	7	118	101	17	73	38	35	79	47	32	39	24	15	2.62525032145141e-11	10.5808292796706
chr2R	19597930	C	G	upstream	l(2)not	153	119	34	45	40	5	26	17	9	58	48	10	50	28	22	68	34	34	103	55	48	74	68	6	69	60	9	48	48	0	8.52747067859351e-15	14.0691797652242
chr2R	19599336	G	A	intergenic	l(2)not(dist=2025),Sesn(dist=2089)	189	160	29	75	69	6	49	42	7	43	33	10	70	50	20	67	49	18	85	57	28	67	64	3	81	80	1	59	59	0	2.30102703250164e-09	8.63807827920301
chr2R	19599582	C	A	intergenic	l(2)not(dist=2271),Sesn(dist=1843)	307	244	63	60	47	13	36	29	7	70	49	21	77	52	25	79	51	28	98	55	43	82	75	7	89	81	8	73	73	0	1.46814757402701e-13	12.8332302881772
chr2R	19607783	C	A	intronic	Sesn	144	94	50	60	36	24	39	28	11	62	41	21	63	31	32	43	22	21	70	26	44	78	61	17	70	65	5	45	40	5	4.67643959215897e-10	9.33008467127503
chr2R	19616823	G	A	intronic	Sesn	212	129	83	69	45	24	55	24	31	69	46	23	72	44	28	59	37	22	88	55	33	83	30	53	81	21	60	44	13	31	1.90463320251351e-10	9.72018864910244
chr2R	19616826	C	G	intronic	Sesn	221	133	88	69	45	24	51	21	30	71	46	25	73	43	30	59	37	22	96	61	35	83	31	52	80	21	59	45	11	34	9.5795158180543e-11	10.0186564411157
chr2R	19619509	G	C	intronic	Sesn	200	132	68	34	21	13	37	30	7	52	29	23	47	30	17	44	33	11	100	72	28	62	27	35	63	27	36	57	15	42	4.70580882381496e-10	9.32736572026427
chr2R	19655176	A	T	intronic	CG9850	224	103	121	83	33	50	31	17	14	49	4	45	69	28	41	83	34	49	89	32	57	78	10	68	84	5	79	69	10	59	2.76903338639575e-11	10.5576718079092
chr2R	19829315	G	T	exonic	Tal	252	173	79	61	60	1	28	15	13	65	35	30	46	28	18	61	49	12	69	54	15	73	31	42	76	36	40	78	31	47	8.0604859488118e-10	9.09363877475501
chr2R	19829321	T	C	exonic	Tal	244	170	74	63	63	0	28	16	12	65	35	30	48	31	17	57	47	10	71	53	18	74	33	41	78	37	41	82	34	48	2.71685472261019e-09	8.56593358383297
chr2R	19846305	C	T	exonic	alpha-catenin-related	218	201	17	57	57	0	23	18	5	52	49	3	60	60	0	45	41	4	81	81	0	63	46	17	87	55	32	48	32	16	1.02882397967251e-09	8.9876589218323
chr2R	19883637	T	C	exonic	Unc-89	268	60	208	60	16	44	36	19	17	77	24	53	73	4	69	47	2	45	108	4	104	93	28	65	106	45	61	64	40	24	2.11648547739158e-09	8.67438470716178
chr2R	20088398	C	A	exonic	CG3356	191	51	140	63	18	45	25	4	21	50	17	33	75	9	66	55	8	47	107	6	101	101	34	67	68	26	42	48	21	27	4.91220498001894e-11	10.3087235189366
chr2R	20090714	C	G	UTR3	CG11406	227	166	61	82	56	26	28	16	12	77	58	19	56	49	7	59	48	11	97	92	5	98	49	49	74	44	30	57	29	28	1.22976581120936e-12	11.9101775849696
chr2R	20143503	T	C	exonic	CG13575	229	184	45	47	29	18	33	30	3	52	31	21	61	60	1	61	55	6	120	109	11	80	42	38	104	68	36	68	32	36	6.87058893516389e-12	11.1630060343627
chr2R	20216744	C	T	intergenic	betaTub60D(dist=16118),slbo(dist=2301)	230	200	30	43	36	7	33	21	12	50	38	12	66	65	1	50	43	7	97	92	5	83	59	24	86	52	34	68	41	27	9.78700545325392e-11	10.0093501696951
chr2R	20216765	C	T	intergenic	betaTub60D(dist=16139),slbo(dist=2280)	236	210	26	49	40	9	38	23	15	53	39	14	67	66	1	46	39	7	100	92	8	68	48	20	84	51	33	60	35	25	1.11319817657468e-10	9.95342751371439
chr2R	20217170	T	C	intergenic	betaTub60D(dist=16544),slbo(dist=1875)	196	125	71	58	32	26	36	31	5	64	41	23	65	31	34	62	28	34	129	65	64	78	60	18	88	63	25	56	49	7	1.82832535728534e-10	9.7379465174094
chr2R	20225265	A	G	intergenic	slbo(dist=3436),bs(dist=5971)	194	79	115	72	38	34	43	16	27	54	21	33	63	33	30	63	38	25	114	61	53	83	16	67	67	18	49	46	5	41	5.6161754290616e-13	12.2505593348734
chr2R	20235348	C	A	intronic	bs	135	113	22	67	51	16	39	24	15	69	39	30	80	73	7	72	61	11	112	101	11	113	76	37	78	49	29	50	35	15	3.74270447573276e-09	8.42681446346144
chr2R	20253158	G	-ttgcc	intronic	bs	180	77	103	34	34	0	41	18	23	12	12	0	66	30	36	44	11	33	93	35	58	42	42	0	15	15	0	18	18	0	1.51543195078696e-09	8.8194635604915
chr2R	20315167	T	A	intronic	prom	173	129	44	81	79	2	38	37	1	48	18	30	63	31	32	63	22	41	105	45	60	70	57	13	70	50	20	46	34	12	2.48895927232163e-11	10.6039822098401
chr2R	20356388	A	T	intronic	CG13579	182	146	36	68	46	22	50	48	2	70	62	8	80	71	9	66	60	6	109	101	8	112	70	42	80	55	25	54	36	18	6.94699080283782e-11	10.1582032760903
chr2R	20530738	G	A	upstream	CG4781	172	94	78	61	45	16	38	26	12	60	45	15	60	48	12	55	39	16	125	88	37	96	49	47	108	46	62	54	24	30	2.21586111288113e-09	8.65445746406979
chr2R	20627546	A	C	intergenic	CG33988(dist=3370),CG30421(dist=3789)	195	101	94	84	33	51	37	15	22	59	22	37	90	35	55	67	23	44	102	18	84	99	79	20	89	63	26	59	42	17	3.85431508871986e-10	9.41405278482877
chr2R	20723541	T	C	downstream	Dll	214	68	146	69	24	45	63	30	33	61	26	35	67	14	53	70	16	54	89	16	73	62	33	29	88	45	43	45	19	26	5.91312607077853e-10	9.22818286152858
chr2R	20727595	G	C	intergenic	Dll(dist=4909),CG3650(dist=8904)	190	102	88	62	48	14	50	26	24	76	13	63	72	23	49	75	27	48	124	37	87	106	71	35	88	54	34	57	37	20	3.47864357563175e-13	12.4585900671036
chr2R	21088629	C	T	intergenic	CG9380(dist=12269),Kr(dist=25509)	179	122	57	59	38	21	36	23	13	61	39	22	76	34	42	68	39	29	75	38	37	78	71	7	69	54	15	49	44	5	9.13935247476533e-12	11.0390845730406
chr2R	21089937	G	T	intergenic	CG9380(dist=13577),Kr(dist=24201)	161	101	60	73	56	17	53	44	9	66	53	13	79	41	38	84	48	36	115	67	48	68	60	8	81	67	14	39	37	2	1.93681940010945e-11	10.7129108734433
chr2R	21091846	t	C	intergenic	CG9380(dist=15486),Kr(dist=22292)	213	125	88	80	54	26	39	31	8	80	55	25	85	48	37	71	43	28	126	66	60	110	97	13	71	58	13	57	44	13	3.95828088675598e-11	10.4024933907158
chr2R	21092396	T	C	intergenic	CG9380(dist=16036),Kr(dist=21742)	203	117	86	67	46	21	35	25	10	68	49	19	80	49	31	68	39	29	100	47	53	69	62	7	82	68	14	50	45	5	4.20396149897147e-11	10.3763412700132
chr2R	21094681	T	C	intergenic	CG9380(dist=18321),Kr(dist=19457)	220	145	75	66	45	21	31	28	3	63	53	10	74	38	36	61	33	28	115	63	52	89	79	10	72	58	14	41	36	5	4.63996230763517e-12	11.3334855473875
chr2R	21100920	A	T	intergenic	CG9380(dist=24560),Kr(dist=13218)	174	117	57	74	52	22	44	43	1	65	58	7	101	53	48	45	25	20	132	69	63	88	81	7	65	53	12	60	49	11	2.17069559744582e-13	12.6634010745735
chr2R	21101018	C	G	intergenic	CG9380(dist=24658),Kr(dist=13120)	180	126	54	76	51	25	39	33	6	68	50	18	92	54	38	55	32	23	100	43	57	93	83	10	68	58	10	44	35	9	1.48964434843981e-09	8.82691740671988
chr2R	21103994	c	T	intergenic	CG9380(dist=27634),Kr(dist=10144)	184	118	66	68	49	19	45	36	9	78	53	25	99	43	56	79	44	35	125	68	57	92	73	19	80	68	12	48	40	8	1.5815755189097e-12	11.8009100660545
chr2R	21104048	T	A	intergenic	CG9380(dist=27688),Kr(dist=10090)	194	128	66	73	57	16	37	28	9	73	55	18	105	54	51	71	42	29	118	61	57	85	71	14	71	63	8	56	51	5	4.38219626971994e-14	13.358308175167
chr2R	21104460	C	A	intergenic	CG9380(dist=28100),Kr(dist=9678)	159	100	59	78	56	22	38	33	5	71	55	16	76	45	31	73	47	26	135	79	56	92	83	9	62	54	8	53	45	8	1.52725349750892e-10	9.81608887163247
chr2R	21104651	C	T	intergenic	CG9380(dist=28291),Kr(dist=9487)	190	128	62	74	55	19	62	50	12	80	63	17	78	37	41	68	40	28	112	62	50	89	78	11	57	42	15	37	29	8	6.09998082349125e-09	8.21467153027858
chr2R	21105216	t	G	intergenic	CG9380(dist=28856),Kr(dist=8922)	187	117	70	84	59	25	45	38	7	69	47	22	71	36	35	80	47	33	98	50	48	83	74	9	71	57	14	55	50	5	5.19296136367413e-13	12.2845849086019
chr2R	21106109	C	A	intergenic	CG9380(dist=29749),Kr(dist=8029)	179	114	65	68	52	16	34	24	10	61	52	9	78	35	43	73	40	33	99	56	43	81	74	7	65	55	10	36	30	6	7.93215203856363e-13	12.1006089701001
chr2R	21106422	T	C	intergenic	CG9380(dist=30062),Kr(dist=7716)	173	115	58	83	51	32	52	37	15	63	49	14	63	34	29	79	49	30	129	71	58	106	97	9	92	80	12	60	49	11	8.65413955006186e-14	13.0627761059789
chr2R	21108379	A	G	intergenic	CG9380(dist=32019),Kr(dist=5759)	172	101	71	85	64	21	53	44	9	81	66	15	101	49	52	77	48	29	115	65	50	99	89	10	62	51	11	27	24	3	7.4256891781883e-12	11.1292632332708
chr2R	21109758	C	G	intergenic	CG9380(dist=33398),Kr(dist=4380)	183	113	70	46	31	15	36	32	4	52	44	8	105	54	51	92	57	35	119	62	57	63	60	3	52	46	6	42	32	10	2.21754545823087e-09	8.65412746865228
chr2R	21110165	A	C	intergenic	CG9380(dist=33805),Kr(dist=3973)	193	135	58	85	67	18	36	33	3	69	60	9	88	46	42	70	46	24	98	56	42	92	74	18	77	69	8	35	29	6	2.99493837694892e-09	8.52361210910985
chr2R	21110166	G	A	intergenic	CG9380(dist=33806),Kr(dist=3972)	195	131	64	83	65	18	34	31	3	66	59	7	86	43	43	70	46	24	98	56	42	92	74	18	78	69	9	34	29	5	4.84320100776114e-09	8.31486750602058
chr2R	21110528	C	T	intergenic	CG9380(dist=34168),Kr(dist=3610)	236	160	76	58	46	12	35	26	9	60	45	15	83	50	33	72	39	33	95	53	42	68	61	7	44	40	4	46	40	6	1.33234486207103e-10	9.87538334850697
chr2R	21110592	G	A	intergenic	CG9380(dist=34232),Kr(dist=3546)	216	147	69	63	43	20	37	29	8	66	46	20	92	47	45	66	33	33	118	55	63	75	68	7	51	42	9	53	46	7	1.2031144352257e-14	13.9196930624162
chr2R	21114190	C	T	UTR5	Kr	236	147	89	56	44	12	29	25	4	90	71	19	81	41	40	59	35	24	116	67	49	91	79	12	76	62	14	52	39	13	2.43222544113084e-09	8.61399617310758
chr2R	21114194	C	T	UTR5	Kr	238	153	85	57	46	11	31	27	4	88	69	19	78	39	39	61	37	24	117	68	49	89	79	10	74	60	14	55	42	13	1.2613356318078e-09	8.89916933559413
chr2R	21115651	C	T	exonic	Kr	280	190	90	70	46	24	47	34	13	81	67	14	61	34	27	71	39	32	94	54	40	92	83	9	94	74	20	51	38	13	2.87608386236199e-09	8.5411984547182
chr2R	21119569	G	T	intergenic	Kr(dist=2514),CG30429(dist=14421)	192	116	76	52	34	18	34	26	8	71	57	14	78	45	33	81	41	40	106	58	48	82	76	6	68	52	16	46	37	9	6.94176628988749e-10	9.15853001191508
chr2R	21119776	C	T	intergenic	Kr(dist=2721),CG30429(dist=14214)	171	106	65	56	38	18	45	36	9	71	49	22	76	46	30	91	49	42	158	73	85	80	71	9	57	46	11	39	35	4	4.02383247252623e-11	10.3953601089094
chr2R	21121146	G	A	intergenic	Kr(dist=4091),CG30429(dist=12844)	176	109	67	62	49	13	29	17	12	68	59	9	81	45	36	65	41	24	98	52	46	87	81	6	79	69	10	49	45	4	5.75174835687959e-14	13.2402001229049
chr2R	21121488	C	T	intergenic	Kr(dist=4433),CG30429(dist=12502)	210	133	77	71	42	29	21	14	7	62	43	19	82	37	45	80	46	34	99	56	43	63	55	8	71	58	13	39	30	9	1.33514579762116e-09	8.87447130684997
chr2R	21121893	A	G	intergenic	Kr(dist=4838),CG30429(dist=12097)	235	140	95	74	55	19	31	23	8	51	36	15	84	53	31	53	26	27	90	57	33	81	73	8	75	68	7	42	38	4	2.85304344108735e-11	10.5446916156262
chr2R	21121912	G	C	intergenic	Kr(dist=4857),CG30429(dist=12078)	222	132	90	72	51	21	35	27	8	54	42	12	82	49	33	45	23	22	87	54	33	82	72	10	76	70	6	49	41	8	8.64891845054589e-11	10.0630381977753
chr2R	21122143	C	T	intergenic	Kr(dist=5088),CG30429(dist=11847)	192	129	63	75	51	24	60	44	16	76	62	14	83	42	41	75	36	39	122	53	69	121	108	13	69	58	11	62	55	7	2.12416924344827e-20	19.6728108837452
chr2R	21122253	T	C	intergenic	Kr(dist=5198),CG30429(dist=11737)	156	112	44	61	45	16	55	41	14	48	33	15	60	36	24	48	25	23	109	55	54	93	83	10	59	53	6	42	31	11	1.14815504718988e-11	10.9399994607253
chr2R	21122275	G	A	intergenic	Kr(dist=5220),CG30429(dist=11715)	141	104	37	68	54	14	51	42	9	54	37	17	55	35	20	58	37	21	100	55	45	86	79	7	51	46	5	37	28	9	4.08225655560241e-09	8.38909970486709
chr2R	21124053	G	A	intergenic	Kr(dist=6998),CG30429(dist=9937)	176	100	76	69	47	22	63	50	13	72	63	9	110	64	46	78	47	31	129	65	64	90	79	11	68	60	8	40	33	7	2.91002059215113e-12	11.5361039378093
chr2R	21124952	C	A	intergenic	Kr(dist=7897),CG30429(dist=9038)	269	188	81	67	43	24	31	21	10	80	55	25	92	48	44	76	44	32	92	50	42	96	85	11	79	61	18	64	51	13	1.07626519611614e-10	9.96808070355892
chr2R	21125009	G	C	intergenic	Kr(dist=7954),CG30429(dist=8981)	267	197	70	73	50	23	38	22	16	60	50	10	89	47	42	72	43	29	102	59	43	94	84	10	72	56	16	52	41	11	1.72439454258113e-09	8.76336336028501
chr2R	21125010	C	A	intergenic	Kr(dist=7955),CG30429(dist=8980)	267	197	70	71	48	23	37	21	16	59	50	9	89	47	42	71	42	29	103	59	44	95	85	10	73	57	16	53	42	11	6.60722680595945e-10	9.17998078492984
chr2R	21125444	A	T	intergenic	Kr(dist=8389),CG30429(dist=8546)	235	163	72	87	62	25	29	20	9	68	47	21	70	41	29	96	55	41	120	69	51	94	80	14	86	71	15	47	40	7	4.25950514741674e-10	9.37064085259437
chr2R	21125471	c	T	intergenic	Kr(dist=8416),CG30429(dist=8519)	212	148	64	75	62	13	29	21	8	67	44	23	70	41	29	78	51	27	104	59	45	95	86	9	80	69	11	48	43	5	1.83277837062784e-11	10.7368900490764
chr2R	21129639	C	A	intergenic	Kr(dist=12584),CG30429(dist=4351)	217	149	68	70	48	22	26	23	3	66	47	19	76	30	46	83	50	33	111	46	65	98	85	13	68	56	12	44	37	7	2.06855720865492e-10	9.6843324636205
chr2R	21129717	C	A	intergenic	Kr(dist=12662),CG30429(dist=4273)	196	129	67	63	50	13	36	28	8	57	45	12	83	45	38	78	44	34	121	62	59	99	81	18	65	57	8	52	41	11	3.46338270959541e-11	10.4604995155305
chr2R	21130169	T	G	intergenic	Kr(dist=13114),CG30429(dist=3821)	221	141	80	66	48	18	38	34	4	72	53	19	65	36	29	54	33	21	93	56	37	76	68	8	66	56	10	53	43	10	8.7298809244447e-09	8.05899168002974
chr2R	21133897	T	G	upstream	CG30429	170	121	49	59	53	6	30	27	3	55	39	16	69	44	25	73	47	26	125	73	52	55	55	0	68	55	13	49	44	5	2.76538162053412e-09	8.55824492791953
chr2R	21134682	G	A	exonic	CG30429	188	115	73	73	53	20	35	25	10	62	45	17	92	50	42	84	55	29	98	51	47	99	83	16	98	81	17	49	38	11	1.59662569634696e-09	8.79679688540451
chr2R	21137044	T	A	exonic	CG33680	202	124	78	77	53	24	44	35	9	49	26	23	95	52	43	82	43	39	126	63	63	86	70	16	61	53	8	46	39	7	5.28433633534865e-12	11.2770095483744
chr2R	21137373	G	T	exonic	CG33680	239	145	94	81	48	33	42	38	4	56	32	24	88	46	42	78	39	39	119	58	61	103	74	29	65	53	12	46	38	8	2.00078889680096e-09	8.69879873134925
chr2R	21138607	g	T	upstream	CG33680	216	117	99	71	54	17	23	17	6	57	46	11	96	47	49	59	28	31	122	72	50	67	59	8	60	47	13	40	33	7	1.16342691903746e-09	8.93426089184058
chr3L	448891	G	A	intronic	klar	187	118	69	78	33	45	30	6	24	74	52	22	65	48	17	67	51	16	111	86	25	86	42	44	80	34	46	36	21	15	1.82889583503645e-09	8.73781102910922
chr3L	483431	G	A	intronic	klar	211	149	62	68	25	43	37	20	17	81	19	62	73	65	8	65	50	15	116	100	16	56	26	30	51	22	29	43	26	17	3.05371765645033e-12	11.5151711198382
chr3L	496788	G	C	intronic	klar	133	99	34	67	45	22	51	47	4	54	30	24	63	53	10	60	53	7	90	83	7	69	40	29	64	39	25	28	21	7	6.84556508690957e-09	8.16459069595992
chr3L	499848	G	A	intronic	klar	169	120	49	53	27	26	30	16	14	48	28	20	63	56	7	57	52	5	63	49	14	73	27	46	54	21	33	26	16	10	1.0027820187811e-09	8.99879346212323
chr3L	500101	A	G	exonic	CG34267	185	114	71	44	24	20	48	38	10	57	33	24	51	31	20	51	28	23	83	44	39	78	71	7	74	64	10	33	23	10	1.71357710302065e-09	8.7660963495574
chr3L	506479	C	A	intronic	klar	177	93	84	66	24	42	37	9	28	53	31	22	69	61	8	37	26	11	92	69	23	72	20	52	50	15	35	46	20	26	3.5429213660622e-11	10.4506384865786
chr3L	518328	T	-ag	intronic	klar	171	82	89	58	27	31	49	15	34	76	14	62	87	42	45	60	37	23	115	46	69	63	63	0	32	32	0	43	43	0	1.0758381701358e-09	8.96825305125581
chr3L	521428	G	T	intronic	klar	209	123	86	51	23	28	38	35	3	60	51	9	74	28	46	53	18	35	96	41	55	58	43	15	79	70	9	53	39	14	1.9103800471779e-14	13.7188802264834
chr3L	556025	T	G	intronic	hipk	179	116	63	66	34	32	34	10	24	54	29	25	77	56	21	67	48	19	103	85	18	73	20	53	71	23	48	48	16	32	3.64009147630192e-20	19.4388877022977
chr3L	706420	T	G	exonic	CG13895	222	34	188	68	26	42	37	6	31	65	4	61	84	8	76	74	2	72	107	6	101	82	45	37	90	29	61	48	15	33	1.14911599878483e-08	7.93963612876223
chr3L	706498	g	C	exonic	CG13895	248	44	204	62	21	41	31	8	23	51	1	50	80	7	73	59	3	56	106	8	98	74	30	44	71	21	50	38	12	26	7.24849853979581e-11	10.1397519442445
[truncated: 2,139 more rows]

## Sheet: SupTab3
Supplementary Table 3. SDB and genes within. Column 1-4 indicate the 85 SDB, their size, distance to the next SDB, and chromosomal distribution respectively. Columns labelled “start” and “end” indicate the starting and ending coordinates each SDB. Column labelled “Genes” indicates all the genes within the SDB that has at least one SDV. Genes with highest ovary expression within each SDB are liste…
SDB	Size	Dist_to_next_SDB	chr	start	end	Genes	Gene_with_highest_Ovary_expression	Genes_with_Ovary_expression_over_average_adult_tissues
1	29999	1928001	chr2L	626001	656000	CG2839,ds	ds	NA
2	9999	108001	chr2L	2584001	2594000	Drp1,CG15394	Drp1	Drp1
3	17999	156001	chr2L	2702001	2720000	CG31690	CG31690	NA
4	15999	128001	chr2L	2876001	2892000	NTPase	NTPase	NA
5	15999	108001	chr2L	3020001	3036000	CG17219,CG3605	CG3605	CG17219,CG3605
6	15999	2300001	chr2L	3144001	3160000	Mad	Mad	Mad
7	11999	1062001	chr2L	5460001	5472000	mid,CG14020	mid	mid
8	17999	1034001	chr2L	6534001	6552000	eya	eya	NA
9	9999	4320001	chr2L	7586001	7596000	Spn7,Cyp4d21	Cyp4d21	NA
10	17999	980001	chr2L	11916001	11934000	Pde1c	Pde1c	NA
11	21999	5282001	chr2L	12914001	12936000	ACXA,ACXB,ACXE	ACXB	NA
12	17999	1392001	chr2L	18218001	18236000	CG42750	CG42750	NA
13	99999	62001	chr2L	19628001	19728000	Lar, scw	Lar	NA
14	53999	196001	chr2L	19790001	19844000	sick,CG10466,CdGAPr,fs(2)ltoPP43,CG13962	fs(2)ltoPP43	fs(2)ltoPP43,CdGAPr
15	11999	164001	chr2L	20040001	20052000	sNPF	sNPF	NA
16	17999	706001	chr2L	20216001	20234000	CG10651,CG40341	CG10651	NA
17	29999	314001	chr2L	20940001	20970000	CG9270,CG42238	CG42238	NA
18	17999	540001	chr2L	21284001	21302000	Gr39a,Mio	Mio	Mio
19	9999	NA	chr2L	21842001	21852000	tsh,CG11629	tsh	tsh
20	15999	1548001	chr2R	1482001	1498000	Fis1, CG30438,CG17508	Fis1	Fis1,CG17508
21	75999	354001	chr2R	3046001	3122000	pk, CG30385,Or43a	pk	NA
22	17999	182001	chr2R	3476001	3494000	CG1358,CG1360	CG1360	CG1360
23	13999	246001	chr2R	3676001	3690000	mus205,CG12824,CG12825,CG1553	mus205	mus205
24	63999	182001	chr2R	3936001	4000000	CG11210,Cul-4,CG8713,sut1,sut2,Vps28,lig,CG12769,Optix	sut1	sut1, Cul-4, lig, CG8713, CG11210
25	11999	110001	chr2R	4182001	4194000	mir-280,CG30371,pdm3	CG30371	NA
26	19999	186001	chr2R	4304001	4324000	CSN7,Lcp1,Lcp2,Lcp3	CSN7	CSN7
27	9999	60001	chr2R	4510001	4520000	Cirl,CG8635	CG8635	CG8635, Cirl
28	17999	308001	chr2R	4580001	4598000	CG8584,CG8738	CG8584	NA
29	17999	150001	chr2R	4906001	4924000	CG8170,Ance-4	CG8170	NA
30	17999	212001	chr2R	5074001	5092000	unpg,CG8026	CG8026	CG8026
31	31999	52001	chr2R	5304001	5336000	ced-6,wun2,CG13955,prel,Camta	wun2	wun2, ced-6, prel, Camta
32	9999	80001	chr2R	5388001	5398000	brp,Wnt2	Wnt2	NA
33	15999	282001	chr2R	5478001	5494000	CG30340,CG1902,CG30338,clos,CG30339,CG30340,CG1902	clos	clos
34	25999	790001	chr2R	5776001	5802000	CG12140,CG1513,CG30007,CG1441,Fmrf	CG30007	CG30007,CG12140
35	17999	668001	chr2R	6592001	6610000	stan	stan	NA
36	17999	7342001	chr2R	7278001	7296000	sprt,CG7759	sprt	NA
37	15999	1494001	chr2R	14638001	14654000	CG42351,Cyp12b2	CG42351	CG42351
38	13999	1410001	chr2R	16148001	16162000	CG8908	CG8908	NA
39	13999	2000001	chr2R	17572001	17586000	CG10307,CG30285,CG42497,Tim10	CG42497	CG42497, Tim10
40	19999	1490001	chr2R	19586001	19606000	l(2)not,l(2)tid,Sesn	Sesn	Sesn
41	43999	NA	chr2R	21096001	21140000	Kr,CG30429,CG9380,CG33680	CG9380	NA
42	17999	2904001	chr3L	1516001	1534000	Ir62a,Psa,cue,CG12090	cue	cue
43	17999	1070001	chr3L	4438001	4456000	CG15021,CG12607	CG12607	NA
44	9999	1164001	chr3L	5526001	5536000	CG10625,CG13285	CG10625	NA
45	17999	1402001	chr3L	6700001	6718000	ple,CG8519	CG8519	NA
46	11999	274001	chr3L	8120001	8132000	CdsA	CdsA	NA
47	17999	410001	chr3L	8406001	8424000	Cbl,CG32354	Cbl	Cbl
48	11999	1012001	chr3L	8834001	8846000	dally	dally	NA
49	15999	3208001	chr3L	9858001	9874000	CG8108,CG34382	CG8108	CG8108
50	15999	2592001	chr3L	13082001	13098000	CG11251,trn	trn	NA
51	61999	3206001	chr3L	15690001	15752000	comm,comm2,CG6244,CG42571	CG6244	CG6244
52	17999	NA	chr3L	18958001	18976000	CG6836,CG14075	CG6836	NA
53	17999	2028001	chr3R	6898001	6916000	CG34114,CG43449	CG34114	NA
54	17999	132001	chr3R	8944001	8962000	2mit,timeout	timeout	timeout
55	17999	2442001	chr3R	9094001	9112000	CG8449,CG8630	CG8449	CG8449
56	13999	3614001	chr3R	11554001	11568000	CG34274	CG34274	NA
57	9999	4012001	chr3R	15182001	15192000	CG43203,Ino80	Ino80	Ino80
58	11999	942001	chr3R	19204001	19216000	CG4393,CG31515	CG4393	NA
59	17999	6290001	chr3R	20158001	20176000	Dms,CG6432	CG6432	NA
60	13999	NA	chr3R	26466001	26480000	CG31013,PH4alphaPV,CG34432,CG34433,Spn100A	PH4alphaPV	PH4alphaPV
61	15999	1058001	chrX	2298001	2314000	CG12496,CG32797	CG12496	NA
62	41999	72001	chrX	3372001	3414000	CG32791,CG13021,Gas8,CG10803,CG10804	CG10803	CG10803
63	9999	200001	chrX	3486001	3496000	AlstR	AlstR	NA
64	15999	422001	chrX	3696001	3712000	fd3F,ec	ec	NA
65	15999	618001	chrX	4134001	4150000	CG43135,CG43134	CG43134	CG43134
66	17999	406001	chrX	4768001	4786000	CG42594	CG42594	NA
67	31999	124001	chrX	5192001	5224000	CG42749,CG3323,Rnp4F,Mcm3,CG3309,XRCC1	Mcm3	Mcm3,XRCC1,CG3309,Rnp4F
68	13999	1048001	chrX	5348001	5362000	SPR	SPR	NA
69	23999	210001	chrX	6410001	6434000	CG34417,dx,CG42340,CG3918,Spat,RpL7A	dx	dx, CG3918, RpL7A
70	73999	220001	chrX	6644001	6718000	iav,CG14439,CG14438,pod1,Nf-YC	Nf-YC	Nf-YC,CG14438,pod1
71	65999	78001	chrX	6938001	7004000	CG4615,CG12541	CG4615	CG4615
72	11999	146001	chrX	7082001	7094000	CG9650	CG9650	NA
73	81999	168001	chrX	7240001	7322000	CG1677,CG9657	CG1677	CG1677
74	17999	166001	chrX	7490001	7508000	ct,CG12689	ct	NA
75	25999	284001	chrX	7674001	7700000	CG32718,CG1402	CG1402	NA
76	35999	130001	chrX	7984001	8020000	Gclc,Ubc-E2H,CG2258,CG1575	Ubc-E2H	Ubc-E2H,CG1575,CG2258,Gclc
77	17999	728001	chrX	8150001	8168000	CG1632	CG1632	NA
78	9999	5052001	chrX	8896001	8906000	CG10962,rdgA	CG10962	NA
79	11999	3108001	chrX	13958001	13970000	Ste:CG33236,CG12479	Ste:CG33236	NA
80	17999	182001	chrX	17078001	17096000	baz	baz	baz
81	9999	76001	chrX	17278001	17288000	CR43491,B-H1	B-H1	NA
82	9999	2008001	chrX	17364001	17374000	CG8557	CG8557	CG8557
83	17999	60001	chrX	19382001	19400000	CG14200,Pfrx,ksh	ksh	ksh,CG14200
84	15999	1022001	chrX	19460001	19476000	Tao	Tao	Tao
85	17999	NA	chrX	20498001	20516000	RunxA,Cyp6v1	Cyp6v1	Cyp6v1

## Sheet: SupTab4
Supplementary Table 4. Results of GOWINDA analysis
GO_ID	Avg_sim	Obs	P-value	P-value_FDR_adjusted	No_Candidate_genes	Total_possible	Total_in_category	GO_term	Genes
GO:0008150	577.937	610	0.00127	0.00992536	610	6178	10699	biological_process	fbgn0034013,fbgn0000163,fbgn0001297,fbgn0020445,fbgn0085370,fbgn0026630,fbgn0032479,fbgn0040823,fbgn0029720,fbgn0003510,fbgn0014031,fbgn0003285,fbgn0034335,fbgn0003512,fbgn0035287,fbgn0033196,fbgn0015477,fbgn0013469,fbgn0033194,fbgn0039052,fbgn0039055,fbgn0032749,fbgn0039054,fbgn0040918,fbgn0039844,fbgn0030018,fbgn0002945,fbgn0050087,fbgn0031010,fbgn0031298,fbgn0003295,fbgn0050340,fbgn0039141,fbg…
GO:0003674	561.114	584	0.02062	0.0897524	584	6030	9076	molecular_function	fbgn0034013,fbgn0000163,fbgn0085371,fbgn0001297,fbgn0020445,fbgn0085370,fbgn0026630,fbgn0029720,fbgn0003510,fbgn0014031,fbgn0003285,fbgn0034335,fbgn0003512,fbgn0035287,fbgn0013469,fbgn0039052,fbgn0085376,fbgn0039055,fbgn0032749,fbgn0039054,fbgn0040918,fbgn0039844,fbgn0030018,fbgn0002945,fbgn0050087,fbgn0031010,fbgn0031298,fbgn0003295,fbgn0050340,fbgn0039141,fbgn0011224,fbgn0014859,fbgn0032480,fbg…
GO:0009987	445.799	497	2e-05	0.000281887	497	4662	7709	cellular process	fbgn0034013,fbgn0000163,fbgn0001297,fbgn0085370,fbgn0026630,fbgn0032479,fbgn0029720,fbgn0003510,fbgn0014031,fbgn0003285,fbgn0034335,fbgn0003512,fbgn0033196,fbgn0015477,fbgn0013469,fbgn0033194,fbgn0039052,fbgn0039055,fbgn0032749,fbgn0039054,fbgn0040918,fbgn0039844,fbgn0030018,fbgn0002945,fbgn0031010,fbgn0031298,fbgn0003295,fbgn0050340,fbgn0039141,fbgn0011224,fbgn0014859,fbgn0031016,fbgn0039048,fbg…
GO:0005575	462.422	503	0.00063	0.00539005	503	4910	7623	cellular_component	fbgn0000163,fbgn0001297,fbgn0020445,fbgn0026630,fbgn0039152,fbgn0003510,fbgn0014031,fbgn0003285,fbgn0034335,fbgn0003512,fbgn0035287,fbgn0033196,fbgn0015477,fbgn0013469,fbgn0039052,fbgn0085376,fbgn0039054,fbgn0040918,fbgn0039844,fbgn0002945,fbgn0031150,fbgn0052313,fbgn0031010,fbgn0003295,fbgn0050340,fbgn0039141,fbgn0011224,fbgn0014859,fbgn0031016,fbgn0039048,fbgn0032480,fbgn0003507,fbgn0039045,fbg…
GO:0044699	387.215	455	1e-05	0.000147228	455	4052	7167	single-organism process	fbgn0034013,fbgn0000163,fbgn0001297,fbgn0085370,fbgn0026630,fbgn0032479,fbgn0040823,fbgn0003510,fbgn0003285,fbgn0003512,fbgn0033196,fbgn0015477,fbgn0013469,fbgn0033194,fbgn0039055,fbgn0039054,fbgn0040918,fbgn0039844,fbgn0030018,fbgn0002945,fbgn0031010,fbgn0003295,fbgn0050340,fbgn0039141,fbgn0011224,fbgn0014859,fbgn0031016,fbgn0039048,fbgn0032480,fbgn0003507,fbgn0039045,fbgn0004394,fbgn0035293,fbg…
GO:0008152	355.617	352	0.62301	0.798154	352	3800	5897	metabolic process	fbgn0001297,fbgn0085370,fbgn0026630,fbgn0029720,fbgn0014031,fbgn0034335,fbgn0003512,fbgn0035287,fbgn0013469,fbgn0039052,fbgn0032749,fbgn0040918,fbgn0030018,fbgn0050087,fbgn0031298,fbgn0003295,fbgn0011224,fbgn0014859,fbgn0032480,fbgn0003507,fbgn0037937,fbgn0039043,fbgn0004394,fbgn0015561,fbgn0034440,fbgn0030027,fbgn0085391,fbgn0085390,fbgn0000711,fbgn0031975,fbgn0037808,fbgn0034863,fbgn0050499,fbg…
GO:0005623	354.891	376	0.05626	0.184362	376	3715	5848	cell	fbgn0000163,fbgn0001297,fbgn0026630,fbgn0039152,fbgn0003510,fbgn0014031,fbgn0003285,fbgn0034335,fbgn0003512,fbgn0015477,fbgn0013469,fbgn0039052,fbgn0085376,fbgn0040918,fbgn0002945,fbgn0003295,fbgn0039141,fbgn0011224,fbgn0014859,fbgn0031016,fbgn0003507,fbgn0039045,fbgn0037937,fbgn0004394,fbgn0015561,fbgn0004910,fbgn0000711,fbgn0000008,fbgn0005536,fbgn0030286,fbgn0034863,fbgn0085396,fbgn0033075,fbg…
GO:0044464	354.891	376	0.05626	0.184362	376	3715	5848	cell part	fbgn0000163,fbgn0001297,fbgn0026630,fbgn0039152,fbgn0003510,fbgn0014031,fbgn0003285,fbgn0034335,fbgn0003512,fbgn0015477,fbgn0013469,fbgn0039052,fbgn0085376,fbgn0040918,fbgn0002945,fbgn0003295,fbgn0039141,fbgn0011224,fbgn0014859,fbgn0031016,fbgn0003507,fbgn0039045,fbgn0037937,fbgn0004394,fbgn0015561,fbgn0004910,fbgn0000711,fbgn0000008,fbgn0005536,fbgn0030286,fbgn0034863,fbgn0085396,fbgn0033075,fbg…
GO:0044763	324.768	395	1e-05	0.000147228	395	3352	5445	single-organism cellular process	fbgn0034013,fbgn0000163,fbgn0001297,fbgn0085370,fbgn0026630,fbgn0032479,fbgn0003510,fbgn0003285,fbgn0033196,fbgn0015477,fbgn0013469,fbgn0033194,fbgn0039055,fbgn0039054,fbgn0040918,fbgn0039844,fbgn0030018,fbgn0002945,fbgn0031010,fbgn0003295,fbgn0050340,fbgn0039141,fbgn0011224,fbgn0014859,fbgn0031016,fbgn0039048,fbgn0032480,fbgn0003507,fbgn0039045,fbgn0004394,fbgn0035293,fbgn0000715,fbgn0085390,fbg…
GO:0071704	312.549	309	0.62162	0.797784	309	3297	5243	organic substance metabolic process	fbgn0001297,fbgn0085370,fbgn0026630,fbgn0029720,fbgn0014031,fbgn0034335,fbgn0003512,fbgn0035287,fbgn0039052,fbgn0032749,fbgn0040918,fbgn0030018,fbgn0050087,fbgn0003295,fbgn0011224,fbgn0014859,fbgn0032480,fbgn0003507,fbgn0037937,fbgn0004394,fbgn0015561,fbgn0034440,fbgn0030027,fbgn0085391,fbgn0085390,fbgn0000711,fbgn0031975,fbgn0034863,fbgn0050499,fbgn0085396,fbgn0003676,fbgn0003139,fbgn0034000,fbg…
GO:0005622	317.168	309	0.74733	0.883842	309	3328	5243	intracellular	fbgn0000163,fbgn0001297,fbgn0039152,fbgn0003510,fbgn0014031,fbgn0034335,fbgn0003512,fbgn0015477,fbgn0013469,fbgn0039052,fbgn0085376,fbgn0002945,fbgn0003295,fbgn0039141,fbgn0011224,fbgn0014859,fbgn0003507,fbgn0039045,fbgn0037937,fbgn0004394,fbgn0015561,fbgn0004910,fbgn0000711,fbgn0005536,fbgn0030286,fbgn0034863,fbgn0085396,fbgn0033075,fbgn0003676,fbgn0003139,fbgn0034000,fbgn0003138,fbgn0029751,fbg…
GO:0005488	325.125	356	0.00982	0.0510768	356	3417	5242	binding	fbgn0000163,fbgn0001297,fbgn0020445,fbgn0029720,fbgn0003510,fbgn0014031,fbgn0003285,fbgn0003512,fbgn0013469,fbgn0085376,fbgn0039055,fbgn0039054,fbgn0040918,fbgn0030018,fbgn0002945,fbgn0039141,fbgn0011224,fbgn0014859,fbgn0032480,fbgn0003507,fbgn0037937,fbgn0032877,fbgn0004394,fbgn0015561,fbgn0000715,fbgn0085391,fbgn0085390,fbgn0032456,fbgn0004910,fbgn0005536,fbgn0085396,fbgn0033075,fbgn0003676,fbg…
GO:0044424	311.481	301	0.80273	0.911286	301	3263	5152	intracellular part	fbgn0000163,fbgn0001297,fbgn0039152,fbgn0003510,fbgn0014031,fbgn0034335,fbgn0003512,fbgn0015477,fbgn0013469,fbgn0039052,fbgn0085376,fbgn0002945,fbgn0003295,fbgn0039141,fbgn0011224,fbgn0014859,fbgn0003507,fbgn0039045,fbgn0037937,fbgn0004394,fbgn0015561,fbgn0004910,fbgn0000711,fbgn0005536,fbgn0034863,fbgn0085396,fbgn0033075,fbgn0003676,fbgn0003139,fbgn0034000,fbgn0003138,fbgn0029751,fbgn0051457,fbg…
GO:0044238	293.196	293	0.51897	0.714517	293	3080	4907	primary metabolic process	fbgn0001297,fbgn0085370,fbgn0026630,fbgn0029720,fbgn0034335,fbgn0003512,fbgn0035287,fbgn0013469,fbgn0039052,fbgn0032749,fbgn0040918,fbgn0030018,fbgn0050087,fbgn0003295,fbgn0011224,fbgn0014859,fbgn0032480,fbgn0003507,fbgn0037937,fbgn0004394,fbgn0015561,fbgn0034440,fbgn0030027,fbgn0085391,fbgn0085390,fbgn0000711,fbgn0031975,fbgn0034863,fbgn0050499,fbgn0085396,fbgn0003676,fbgn0003139,fbgn0034000,fbg…
GO:0032501	242.008	316	1e-05	0.000147228	316	2540	4714	multicellular organismal process	fbgn0034013,fbgn0000163,fbgn0001297,fbgn0026630,fbgn0032479,fbgn0040823,fbgn0003510,fbgn0003285,fbgn0003512,fbgn0015477,fbgn0013469,fbgn0039055,fbgn0030018,fbgn0002945,fbgn0003295,fbgn0039141,fbgn0011224,fbgn0014859,fbgn0003507,fbgn0004394,fbgn0015561,fbgn0000715,fbgn0004910,fbgn0000711,fbgn0000008,fbgn0005536,fbgn0031975,fbgn0029881,fbgn0037808,fbgn0053207,fbgn0033075,fbgn0034724,fbgn0003138,fbg…
GO:0044237	271.185	273	0.45845	0.6675	273	2831	4565	cellular metabolic process	fbgn0001297,fbgn0085370,fbgn0026630,fbgn0029720,fbgn0014031,fbgn0034335,fbgn0003512,fbgn0013469,fbgn0039052,fbgn0032749,fbgn0040918,fbgn0030018,fbgn0031298,fbgn0011224,fbgn0014859,fbgn0032480,fbgn0003507,fbgn0037937,fbgn0004394,fbgn0015561,fbgn0085391,fbgn0085390,fbgn0000711,fbgn0031975,fbgn0037808,fbgn0034863,fbgn0050499,fbgn0085396,fbgn0003676,fbgn0003139,fbgn0034000,fbgn0003138,fbgn0029751,fbg…
GO:0043170	241.312	237	0.65089	0.819425	237	2523	4224	macromolecule metabolic process	fbgn0001297,fbgn0003512,fbgn0032749,fbgn0040918,fbgn0030018,fbgn0050087,fbgn0003295,fbgn0011224,fbgn0014859,fbgn0032480,fbgn0003507,fbgn0037937,fbgn0004394,fbgn0015561,fbgn0034440,fbgn0030027,fbgn0085391,fbgn0000711,fbgn0031975,fbgn0034863,fbgn0085396,fbgn0003676,fbgn0003139,fbgn0034000,fbgn0003138,fbgn0029751,fbgn0031030,fbgn0000723,fbgn0037818,fbgn0035714,fbgn0085385,fbgn0037051,fbgn0029763,fbg…
GO:0043226	260.71	243	0.92997	0.96889	243	2725	4112	organelle	fbgn0001297,fbgn0039152,fbgn0014031,fbgn0003512,fbgn0015477,fbgn0013469,fbgn0085376,fbgn0002945,fbgn0003295,fbgn0039141,fbgn0011224,fbgn0014859,fbgn0003507,fbgn0039045,fbgn0037937,fbgn0004394,fbgn0015561,fbgn0004910,fbgn0034863,fbgn0085396,fbgn0033075,fbgn0003676,fbgn0034000,fbgn0003138,fbgn0029751,fbgn0051457,fbgn0032859,fbgn0035714,fbgn0004169,fbgn0029895,fbgn0032987,fbgn0024509,fbgn0086358,fbg…
GO:0044707	219.204	292	1e-05	0.000147228	292	2288	4094	single-multicellular organism process	fbgn0034013,fbgn0000163,fbgn0001297,fbgn0026630,fbgn0032479,fbgn0040823,fbgn0003510,fbgn0003285,fbgn0003512,fbgn0015477,fbgn0013469,fbgn0039055,fbgn0030018,fbgn0002945,fbgn0003295,fbgn0039141,fbgn0011224,fbgn0014859,fbgn0003507,fbgn0004394,fbgn0015561,fbgn0000715,fbgn0004910,fbgn0000711,fbgn0000008,fbgn0005536,fbgn0031975,fbgn0037808,fbgn0053207,fbgn0033075,fbgn0034724,fbgn0003138,fbgn0031030,fbg…
GO:0043229	259.069	242	0.92314	0.966834	242	2706	4088	intracellular organelle	fbgn0001297,fbgn0039152,fbgn0014031,fbgn0003512,fbgn0015477,fbgn0013469,fbgn0085376,fbgn0002945,fbgn0003295,fbgn0039141,fbgn0011224,fbgn0014859,fbgn0003507,fbgn0039045,fbgn0037937,fbgn0004394,fbgn0015561,fbgn0004910,fbgn0034863,fbgn0085396,fbgn0033075,fbgn0003676,fbgn0034000,fbgn0003138,fbgn0029751,fbgn0051457,fbgn0032859,fbgn0035714,fbgn0004169,fbgn0029895,fbgn0032987,fbgn0024509,fbgn0086358,fbg…
GO:0003824	277.67	259	0.93408	0.970517	259	3013	4067	catalytic activity	fbgn0085371,fbgn0020445,fbgn0085370,fbgn0026630,fbgn0029720,fbgn0014031,fbgn0034335,fbgn0035287,fbgn0039052,fbgn0032749,fbgn0030018,fbgn0050087,fbgn0031298,fbgn0003295,fbgn0039141,fbgn0032480,fbgn0039043,fbgn0034440,fbgn0030027,fbgn0085390,fbgn0032456,fbgn0000711,fbgn0005536,fbgn0031975,fbgn0037808,fbgn0034863,fbgn0050499,fbgn0033075,fbgn0003676,fbgn0003139,fbgn0003138,fbgn0030839,fbgn0031030,fbg…
GO:0032502	211.168	284	1e-05	0.000147228	284	2199	3891	developmental process	fbgn0034013,fbgn0000163,fbgn0001297,fbgn0085370,fbgn0026630,fbgn0032479,fbgn0003510,fbgn0003285,fbgn0003512,fbgn0015477,fbgn0013469,fbgn0030018,fbgn0002945,fbgn0003295,fbgn0039141,fbgn0011224,fbgn0014859,fbgn0039048,fbgn0003507,fbgn0004394,fbgn0015561,fbgn0004910,fbgn0000711,fbgn0000008,fbgn0005536,fbgn0029881,fbgn0037808,fbgn0053207,fbgn0033075,fbgn0034724,fbgn0003138,fbgn0031030,fbgn0000723,fbg…
GO:0048856	187.277	262	1e-05	0.000147228	262	1933	3512	anatomical structure development	fbgn0034013,fbgn0000163,fbgn0001297,fbgn0026630,fbgn0032479,fbgn0003510,fbgn0003285,fbgn0003512,fbgn0015477,fbgn0013469,fbgn0030018,fbgn0002945,fbgn0003295,fbgn0039141,fbgn0011224,fbgn0014859,fbgn0039048,fbgn0003507,fbgn0004394,fbgn0015561,fbgn0004910,fbgn0000711,fbgn0000008,fbgn0005536,fbgn0029881,fbgn0037808,fbgn0053207,fbgn0033075,fbgn0034724,fbgn0003138,fbgn0031030,fbgn0000723,fbgn0032859,fbg…
GO:0044260	197.064	201	0.38094	0.607358	201	2016	3497	cellular macromolecule metabolic process	fbgn0001297,fbgn0003512,fbgn0032749,fbgn0040918,fbgn0030018,fbgn0011224,fbgn0014859,fbgn0032480,fbgn0003507,fbgn0037937,fbgn0004394,fbgn0015561,fbgn0085391,fbgn0000711,fbgn0031975,fbgn0034863,fbgn0085396,fbgn0003676,fbgn0003139,fbgn0034000,fbgn0003138,fbgn0029751,fbgn0031030,fbgn0000723,fbgn0035714,fbgn0085385,fbgn0037051,fbgn0029763,fbgn0032987,fbgn0038552,fbgn0086358,fbgn0003975,fbgn0031456,fbg…
GO:0065007	216.656	285	1e-05	0.000147228	285	2216	3393	biological regulation	fbgn0034013,fbgn0000163,fbgn0001297,fbgn0020445,fbgn0085370,fbgn0003285,fbgn0003512,fbgn0013469,fbgn0039055,fbgn0039054,fbgn0040918,fbgn0030018,fbgn0002945,fbgn0031298,fbgn0003295,fbgn0050340,fbgn0039141,fbgn0011224,fbgn0014859,fbgn0031016,fbgn0032480,fbgn0003507,fbgn0037937,fbgn0004394,fbgn0015561,fbgn0000715,fbgn0085391,fbgn0085390,fbgn0000711,fbgn0005536,fbgn0031975,fbgn0029881,fbgn0037808,fbg…
GO:0043227	218.576	202	0.92621	0.967249	202	2290	3368	membrane-bounded organelle	fbgn0001297,fbgn0039152,fbgn0014031,fbgn0003512,fbgn0013469,fbgn0002945,fbgn0003295,fbgn0011224,fbgn0014859,fbgn0003507,fbgn0039045,fbgn0037937,fbgn0004394,fbgn0015561,fbgn0004910,fbgn0034863,fbgn0085396,fbgn0003676,fbgn0034000,fbgn0003138,fbgn0029751,fbgn0051457,fbgn0035714,fbgn0029895,fbgn0024509,fbgn0086358,fbgn0003975,fbgn0031456,fbgn0003656,fbgn0003041,fbgn0033153,fbgn0014002,fbgn0003964,fbg…
GO:0043231	218.312	202	0.92284	0.966834	202	2287	3365	intracellular membrane-bounded organelle	fbgn0001297,fbgn0039152,fbgn0014031,fbgn0003512,fbgn0013469,fbgn0002945,fbgn0003295,fbgn0011224,fbgn0014859,fbgn0003507,fbgn0039045,fbgn0037937,fbgn0004394,fbgn0015561,fbgn0004910,fbgn0034863,fbgn0085396,fbgn0003676,fbgn0034000,fbgn0003138,fbgn0029751,fbgn0051457,fbgn0035714,fbgn0029895,fbgn0024509,fbgn0086358,fbgn0003975,fbgn0031456,fbgn0003656,fbgn0003041,fbgn0033153,fbgn0014002,fbgn0003964,fbg…
GO:0007275	181.298	258	1e-05	0.000147228	258	1877	3337	multicellular organismal development	fbgn0034013,fbgn0000163,fbgn0001297,fbgn0026630,fbgn0032479,fbgn0003510,fbgn0003285,fbgn0003512,fbgn0013469,fbgn0030018,fbgn0002945,fbgn0003295,fbgn0039141,fbgn0011224,fbgn0014859,fbgn0003507,fbgn0004394,fbgn0015561,fbgn0004910,fbgn0000711,fbgn0000008,fbgn0005536,fbgn0037808,fbgn0053207,fbgn0033075,fbgn0034724,fbgn0003138,fbgn0031030,fbgn0000723,fbgn0011204,fbgn0017590,fbgn0004169,fbgn0033159,fbg…
GO:0050789	198.829	270	1e-05	0.000147228	270	2035	3109	regulation of biological process	fbgn0034013,fbgn0000163,fbgn0001297,fbgn0020445,fbgn0085370,fbgn0003285,fbgn0003512,fbgn0013469,fbgn0039055,fbgn0039054,fbgn0040918,fbgn0030018,fbgn0002945,fbgn0031298,fbgn0003295,fbgn0050340,fbgn0039141,fbgn0011224,fbgn0014859,fbgn0031016,fbgn0032480,fbgn0003507,fbgn0037937,fbgn0004394,fbgn0015561,fbgn0000715,fbgn0085391,fbgn0085390,fbgn0000711,fbgn0005536,fbgn0029881,fbgn0037808,fbgn0030286,fbg…
GO:0044767	156.262	244	1e-05	0.000147228	244	1607	3002	single-organism developmental process	fbgn0034013,fbgn0000163,fbgn0001297,fbgn0026630,fbgn0032479,fbgn0003510,fbgn0003285,fbgn0003512,fbgn0015477,fbgn0013469,fbgn0030018,fbgn0002945,fbgn0003295,fbgn0039141,fbgn0011224,fbgn0014859,fbgn0039048,fbgn0003507,fbgn0004394,fbgn0015561,fbgn0004910,fbgn0000711,fbgn0000008,fbgn0005536,fbgn0029881,fbgn0037808,fbgn0053207,fbgn0033075,fbgn0034724,fbgn0003138,fbgn0031030,fbgn0000723,fbgn0032859,fbg…
GO:0005737	179.355	166	0.89327	0.953003	166	1873	2946	cytoplasm	fbgn0000163,fbgn0001297,fbgn0003510,fbgn0014031,fbgn0034335,fbgn0039052,fbgn0002945,fbgn0003295,fbgn0039141,fbgn0011224,fbgn0039045,fbgn0004910,fbgn0000711,fbgn0005536,fbgn0033075,fbgn0003676,fbgn0003139,fbgn0003138,fbgn0030839,fbgn0000723,fbgn0037818,fbgn0035714,fbgn0004169,fbgn0050372,fbgn0032987,fbgn0031456,fbgn0003656,fbgn0003041,fbgn0033051,fbgn0032297,fbgn0033050,fbgn0034408,fbgn0014002,fbg…
GO:0097159	169.362	172	0.41949	0.638367	172	1767	2931	organic cyclic compound binding	fbgn0001297,fbgn0020445,fbgn0003512,fbgn0013469,fbgn0040918,fbgn0030018,fbgn0039141,fbgn0011224,fbgn0014859,fbgn0003507,fbgn0004394,fbgn0015561,fbgn0085391,fbgn0032456,fbgn0085396,fbgn0003676,fbgn0031030,fbgn0000723,fbgn0030833,fbgn0035714,fbgn0029895,fbgn0085385,fbgn0037051,fbgn0029666,fbgn0005592,fbgn0003964,fbgn0039283,fbgn0029873,fbgn0038063,fbgn0030391,fbgn0032690,fbgn0003435,fbgn0003165,fbg…
GO:0050896	176.124	247	1e-05	0.000147228	247	1819	2921	response to stimulus	fbgn0034013,fbgn0000163,fbgn0001297,fbgn0085370,fbgn0034335,fbgn0013469,fbgn0039055,fbgn0039054,fbgn0040918,fbgn0030018,fbgn0002945,fbgn0003295,fbgn0050340,fbgn0039141,fbgn0011224,fbgn0014859,fbgn0031016,fbgn0032480,fbgn0003507,fbgn0000715,fbgn0085390,fbgn0032456,fbgn0000711,fbgn0031975,fbgn0029881,fbgn0037808,fbgn0030286,fbgn0053207,fbgn0033075,fbgn0003138,fbgn0031030,fbgn0000723,fbgn0011204,fbg…
GO:1901363	167.95	171	0.40387	0.627218	171	1753	2911	heterocyclic compound binding	fbgn0001297,fbgn0020445,fbgn0003512,fbgn0013469,fbgn0040918,fbgn0030018,fbgn0039141,fbgn0011224,fbgn0014859,fbgn0003507,fbgn0004394,fbgn0015561,fbgn0085391,fbgn0032456,fbgn0085396,fbgn0003676,fbgn0031030,fbgn0000723,fbgn0030833,fbgn0035714,fbgn0029895,fbgn0085385,fbgn0037051,fbgn0029666,fbgn0005592,fbgn0003964,fbgn0039283,fbgn0029873,fbgn0038063,fbgn0030391,fbgn0032690,fbgn0003435,fbgn0003165,fbg…
GO:0050794	183.865	251	1e-05	0.000147228	251	1872	2877	regulation of cellular process	fbgn0034013,fbgn0000163,fbgn0001297,fbgn0085370,fbgn0003512,fbgn0013469,fbgn0039055,fbgn0039054,fbgn0040918,fbgn0030018,fbgn0002945,fbgn0031298,fbgn0003295,fbgn0050340,fbgn0039141,fbgn0011224,fbgn0014859,fbgn0031016,fbgn0032480,fbgn0003507,fbgn0037937,fbgn0004394,fbgn0015561,fbgn0000715,fbgn0085391,fbgn0085390,fbgn0000711,fbgn0005536,fbgn0029881,fbgn0037808,fbgn0030286,fbgn0053207,fbgn0085396,fbg…
GO:0048731	150.596	222	1e-05	0.000147228	222	1530	2663	system development	fbgn0034013,fbgn0000163,fbgn0001297,fbgn0032479,fbgn0003285,fbgn0013469,fbgn0030018,fbgn0002945,fbgn0003295,fbgn0039141,fbgn0011224,fbgn0014859,fbgn0003507,fbgn0004394,fbgn0015561,fbgn0004910,fbgn0000711,fbgn0000008,fbgn0005536,fbgn0053207,fbgn0034724,fbgn0003138,fbgn0031030,fbgn0000723,fbgn0017590,fbgn0004169,fbgn0033159,fbgn0086358,fbgn0003975,fbgn0031456,fbgn0003656,fbgn0003041,fbgn0033051,fbg…
GO:0006807	157.883	168	0.18085	0.39939	168	1652	2558	nitrogen compound metabolic process	fbgn0001297,fbgn0085370,fbgn0034335,fbgn0003512,fbgn0039052,fbgn0040918,fbgn0011224,fbgn0014859,fbgn0003507,fbgn0037937,fbgn0004394,fbgn0015561,fbgn0085391,fbgn0050499,fbgn0085396,fbgn0034000,fbgn0029751,fbgn0037818,fbgn0035714,fbgn0020304,fbgn0050372,fbgn0086358,fbgn0003975,fbgn0031456,fbgn0029167,fbgn0003656,fbgn0003041,fbgn0005590,fbgn0040069,fbgn0003964,fbgn0039283,fbgn0038063,fbgn0032690,fbg…
GO:0032991	161.947	126	0.99972	0.981057	126	1659	2528	macromolecular complex	fbgn0000163,fbgn0001297,fbgn0020445,fbgn0015477,fbgn0011224,fbgn0000711,fbgn0005536,fbgn0034863,fbgn0003676,fbgn0034000,fbgn0029751,fbgn0032859,fbgn0004169,fbgn0050379,fbgn0032987,fbgn0024509,fbgn0029666,fbgn0003964,fbgn0031443,fbgn0000256,fbgn0034106,fbgn0032690,fbgn0003435,fbgn0032492,fbgn0002183,fbgn0038683,fbgn0053554,fbgn0000039,fbgn0014026,fbgn0053558,fbgn0031377,fbgn0000239,fbgn0031493,fbg…
GO:0071840	157.576	195	0.00025	0.00262729	195	1586	2496	cellular component organization or biogenesis	fbgn0034013,fbgn0000163,fbgn0001297,fbgn0026630,fbgn0032479,fbgn0003510,fbgn0003285,fbgn0030018,fbgn0039141,fbgn0011224,fbgn0039048,fbgn0000711,fbgn0005536,fbgn0029881,fbgn0033075,fbgn0003676,fbgn0034724,fbgn0003138,fbgn0031030,fbgn0000723,fbgn0032859,fbgn0035714,fbgn0004169,fbgn0033159,fbgn0032987,fbgn0024509,fbgn0086358,fbgn0003656,fbgn0003041,fbgn0005592,fbgn0029672,fbgn0003964,fbgn0038063,fbg…
GO:0009058	134.559	129	0.72427	0.871415	129	1380	2440	biosynthetic process	fbgn0001297,fbgn0003512,fbgn0035287,fbgn0040918,fbgn0011224,fbgn0014859,fbgn0003507,fbgn0037937,fbgn0004394,fbgn0015561,fbgn0085390,fbgn0085396,fbgn0032987,fbgn0038552,fbgn0086358,fbgn0003975,fbgn0053116,fbgn0005590,fbgn0003964,fbgn0039283,fbgn0038063,fbgn0041709,fbgn0003165,fbgn0003162,fbgn0002183,fbgn0053554,fbgn0014026,fbgn0003944,fbgn0050463,fbgn0000239,fbgn0028991,fbgn0028579,fbgn0019662,fbg…
GO:0016043	151.681	188	0.00031	0.00305454	188	1529	2420	cellular component organization	fbgn0034013,fbgn0000163,fbgn0001297,fbgn0026630,fbgn0032479,fbgn0003510,fbgn0003285,fbgn0030018,fbgn0039141,fbgn0011224,fbgn0039048,fbgn0000711,fbgn0005536,fbgn0029881,fbgn0033075,fbgn0003676,fbgn0034724,fbgn0003138,fbgn0031030,fbgn0000723,fbgn0032859,fbgn0004169,fbgn0033159,fbgn0032987,fbgn0024509,fbgn0086358,fbgn0003656,fbgn0003041,fbgn0005592,fbgn0003964,fbgn0038063,fbgn0030391,fbgn0000256,fbg…
GO:0019538	139.123	117	0.98781	0.981057	117	1446	2411	protein metabolic process	fbgn0001297,fbgn0032749,fbgn0030018,fbgn0050087,fbgn0003295,fbgn0011224,fbgn0032480,fbgn0034440,fbgn0030027,fbgn0000711,fbgn0031975,fbgn0034863,fbgn0003676,fbgn0003139,fbgn0003138,fbgn0031030,fbgn0000723,fbgn0037818,fbgn0085385,fbgn0037051,fbgn0029763,fbgn0032987,fbgn0038552,fbgn0031187,fbgn0033051,fbgn0033050,fbgn0005592,fbgn0014002,fbgn0031443,fbgn0086361,fbgn0033033,fbgn0003165,fbgn0032492,fbg…
GO:0044422	160.486	127	0.99951	0.981057	127	1647	2392	organelle part	fbgn0039152,fbgn0014031,fbgn0003512,fbgn0015477,fbgn0039141,fbgn0039045,fbgn0034863,fbgn0003676,fbgn0034000,fbgn0029751,fbgn0032859,fbgn0004169,fbgn0032987,fbgn0024509,fbgn0003656,fbgn0014002,fbgn0003964,fbgn0000256,fbgn0034106,fbgn0032690,fbgn0003165,fbgn0002183,fbgn0038683,fbgn0053554,fbgn0014026,fbgn0031377,fbgn0003175,fbgn0031493,fbgn0001491,fbgn0028577,fbgn0029131,fbgn0027835,fbgn0027054,fbg…
GO:0043167	170.155	172	0.4485	0.663102	172	1765	2389	ion binding	fbgn0000163,fbgn0020445,fbgn0029720,fbgn0014031,fbgn0003512,fbgn0013469,fbgn0039055,fbgn0039054,fbgn0030018,fbgn0002945,fbgn0039141,fbgn0014859,fbgn0032480,fbgn0003507,fbgn0032877,fbgn0085390,fbgn0032456,fbgn0004910,fbgn0033075,fbgn0003676,fbgn0051457,fbgn0031030,fbgn0000723,fbgn0030833,fbgn0029899,fbgn0004169,fbgn0052702,fbgn0029895,fbgn0085385,fbgn0020304,fbgn0029763,fbgn0050372,fbgn0033158,fbg…
GO:1901576	131.47	128	0.65212	0.820237	128	1344	2388	organic substance biosynthetic process	fbgn0001297,fbgn0003512,fbgn0035287,fbgn0040918,fbgn0011224,fbgn0014859,fbgn0003507,fbgn0037937,fbgn0004394,fbgn0015561,fbgn0085390,fbgn0085396,fbgn0032987,fbgn0038552,fbgn0086358,fbgn0003975,fbgn0053116,fbgn0005590,fbgn0003964,fbgn0039283,fbgn0038063,fbgn0041709,fbgn0003165,fbgn0003162,fbgn0002183,fbgn0053554,fbgn0014026,fbgn0003944,fbgn0050463,fbgn0000239,fbgn0028991,fbgn0028579,fbgn0019662,fbg…
GO:0044446	158.65	125	0.99961	0.981057	125	1627	2367	intracellular organelle part	fbgn0039152,fbgn0014031,fbgn0003512,fbgn0015477,fbgn0039141,fbgn0039045,fbgn0034863,fbgn0003676,fbgn0034000,fbgn0029751,fbgn0032859,fbgn0004169,fbgn0032987,fbgn0024509,fbgn0003656,fbgn0014002,fbgn0003964,fbgn0000256,fbgn0034106,fbgn0032690,fbgn0003165,fbgn0002183,fbgn0038683,fbgn0053554,fbgn0014026,fbgn0031377,fbgn0003175,fbgn0031493,fbgn0001491,fbgn0028577,fbgn0029131,fbgn0027835,fbgn0027054,fbg…
GO:0044249	128.953	122	0.77294	0.897842	122	1320	2366	cellular biosynthetic process	fbgn0001297,fbgn0003512,fbgn0040918,fbgn0011224,fbgn0014859,fbgn0003507,fbgn0037937,fbgn0004394,fbgn0015561,fbgn0085390,fbgn0085396,fbgn0032987,fbgn0038552,fbgn0086358,fbgn0003975,fbgn0053116,fbgn0005590,fbgn0003964,fbgn0039283,fbgn0038063,fbgn0041709,fbgn0003165,fbgn0003162,fbgn0002183,fbgn0053554,fbgn0014026,fbgn0003944,fbgn0050463,fbgn0000239,fbgn0028991,fbgn0028579,fbgn0019662,fbgn0052529,fbg…
GO:1901360	143.44	153	0.18719	0.407874	153	1485	2324	organic cyclic compound metabolic process	fbgn0001297,fbgn0085370,fbgn0003512,fbgn0040918,fbgn0011224,fbgn0014859,fbgn0003507,fbgn0037937,fbgn0004394,fbgn0015561,fbgn0085391,fbgn0050499,fbgn0085396,fbgn0034000,fbgn0029751,fbgn0035714,fbgn0020304,fbgn0050372,fbgn0086358,fbgn0003975,fbgn0031456,fbgn0003041,fbgn0005590,fbgn0003964,fbgn0039283,fbgn0038063,fbgn0041709,fbgn0032690,fbgn0023508,fbgn0003165,fbgn0003162,fbgn0002183,fbgn0053554,fbg…
GO:0044444	136.168	112	0.99404	0.981057	112	1419	2321	cytoplasmic part	fbgn0000163,fbgn0003510,fbgn0014031,fbgn0003295,fbgn0039045,fbgn0000711,fbgn0005536,fbgn0033075,fbgn0003676,fbgn0003138,fbgn0004169,fbgn0032987,fbgn0003656,fbgn0003041,fbgn0033050,fbgn0034408,fbgn0014002,fbgn0000256,fbgn0053547,fbgn0023508,fbgn0032492,fbgn0038683,fbgn0014026,fbgn0002174,fbgn0050463,fbgn0053129,fbgn0082582,fbgn0033388,fbgn0040890,fbgn0029131,fbgn0027835,fbgn0033785,fbgn0035917,fbg…
GO:0016020	154.184	195	0.00011	0.00128393	195	1628	2316	membrane	fbgn0000163,fbgn0020445,fbgn0026630,fbgn0003510,fbgn0003285,fbgn0035287,fbgn0033196,fbgn0040918,fbgn0039844,fbgn0031150,fbgn0031010,fbgn0003295,fbgn0050340,fbgn0031016,fbgn0039048,fbgn0032480,fbgn0039045,fbgn0035293,fbgn0032456,fbgn0004910,fbgn0000008,fbgn0003676,fbgn0031030,fbgn0000723,fbgn0017590,fbgn0029898,fbgn0039872,fbgn0004168,fbgn0029896,fbgn0050379,fbgn0033159,fbgn0029761,fbgn0024509,fbg…
GO:0048869	146.025	192	1e-05	0.000147228	192	1488	2294	cellular developmental process	fbgn0034013,fbgn0000163,fbgn0001297,fbgn0085370,fbgn0026630,fbgn0032479,fbgn0003285,fbgn0015477,fbgn0013469,fbgn0030018,fbgn0002945,fbgn0003295,fbgn0011224,fbgn0039048,fbgn0003507,fbgn0004394,fbgn0000711,fbgn0005536,fbgn0029881,fbgn0037808,fbgn0034724,fbgn0003138,fbgn0031030,fbgn0000723,fbgn0032859,fbgn0011204,fbgn0017590,fbgn0004169,fbgn0033159,fbgn0086358,fbgn0031456,fbgn0003041,fbgn0033051,fbg…
GO:0034641	140.228	153	0.11385	0.29695	153	1453	2278	cellular nitrogen compound metabolic process	fbgn0001297,fbgn0085370,fbgn0034335,fbgn0003512,fbgn0040918,fbgn0011224,fbgn0014859,fbgn0003507,fbgn0037937,fbgn0004394,fbgn0015561,fbgn0085391,fbgn0050499,fbgn0085396,fbgn0034000,fbgn0029751,fbgn0035714,fbgn0020304,fbgn0050372,fbgn0086358,fbgn0003975,fbgn0031456,fbgn0003656,fbgn0003041,fbgn0005590,fbgn0003964,fbgn0039283,fbgn0038063,fbgn0032690,fbgn0023508,fbgn0003165,fbgn0003162,fbgn0002183,fbg…
GO:0010467	119.565	127	0.23224	0.469042	127	1208	2263	gene expression	fbgn0001297,fbgn0003512,fbgn0040918,fbgn0011224,fbgn0014859,fbgn0003507,fbgn0037937,fbgn0004394,fbgn0015561,fbgn0085391,fbgn0085396,fbgn0034000,fbgn0003138,fbgn0029751,fbgn0035714,fbgn0032987,fbgn0024509,fbgn0086358,fbgn0003975,fbgn0031456,fbgn0005590,fbgn0003964,fbgn0039283,fbgn0038063,fbgn0032690,fbgn0003165,fbgn0002183,fbgn0053554,fbgn0014026,fbgn0014024,fbgn0003944,fbgn0050462,fbgn0028991,fbg…
GO:0006725	137.942	152	0.08946	0.249961	152	1427	2251	cellular aromatic compound metabolic process	fbgn0001297,fbgn0085370,fbgn0003512,fbgn0040918,fbgn0011224,fbgn0014859,fbgn0003507,fbgn0037937,fbgn0004394,fbgn0015561,fbgn0085391,fbgn0050499,fbgn0085396,fbgn0034000,fbgn0029751,fbgn0035714,fbgn0020304,fbgn0050372,fbgn0086358,fbgn0003975,fbgn0031456,fbgn0003041,fbgn0005590,fbgn0003964,fbgn0039283,fbgn0038063,fbgn0041709,fbgn0032690,fbgn0023508,fbgn0003165,fbgn0003162,fbgn0002183,fbgn0053554,fbg…
GO:0046483	136.942	147	0.16994	0.386843	147	1408	2214	heterocycle metabolic process	fbgn0001297,fbgn0085370,fbgn0003512,fbgn0040918,fbgn0011224,fbgn0014859,fbgn0003507,fbgn0037937,fbgn0004394,fbgn0015561,fbgn0085391,fbgn0050499,fbgn0085396,fbgn0034000,fbgn0029751,fbgn0035714,fbgn0020304,fbgn0050372,fbgn0086358,fbgn0003975,fbgn0031456,fbgn0003041,fbgn0005590,fbgn0003964,fbgn0039283,fbgn0038063,fbgn0032690,fbgn0023508,fbgn0003165,fbgn0003162,fbgn0002183,fbgn0053554,fbgn0014024,fbg…
GO:0030154	141.367	185	1e-05	0.000147228	185	1431	2212	cell differentiation	fbgn0034013,fbgn0000163,fbgn0001297,fbgn0085370,fbgn0026630,fbgn0032479,fbgn0003285,fbgn0015477,fbgn0013469,fbgn0030018,fbgn0002945,fbgn0003295,fbgn0011224,fbgn0003507,fbgn0004394,fbgn0000711,fbgn0005536,fbgn0029881,fbgn0037808,fbgn0034724,fbgn0003138,fbgn0031030,fbgn0000723,fbgn0032859,fbgn0011204,fbgn0017590,fbgn0004169,fbgn0033159,fbgn0086358,fbgn0031456,fbgn0003041,fbgn0033051,fbgn0005592,fbg…
GO:0006139	129.631	143	0.09416	0.259814	143	1332	2118	nucleobase-containing compound metabolic process	fbgn0001297,fbgn0085370,fbgn0003512,fbgn0040918,fbgn0011224,fbgn0014859,fbgn0003507,fbgn0037937,fbgn0004394,fbgn0015561,fbgn0085391,fbgn0050499,fbgn0085396,fbgn0034000,fbgn0029751,fbgn0035714,fbgn0020304,fbgn0050372,fbgn0086358,fbgn0003975,fbgn0031456,fbgn0003041,fbgn0005590,fbgn0003964,fbgn0039283,fbgn0038063,fbgn0032690,fbgn0023508,fbgn0003165,fbgn0002183,fbgn0053554,fbgn0014024,fbgn0003944,fbg…
GO:0051179	135.459	176	3e-05	0.000419369	176	1413	2063	localization	fbgn0034013,fbgn0000163,fbgn0001297,fbgn0026630,fbgn0033196,fbgn0015477,fbgn0033194,fbgn0039844,fbgn0031010,fbgn0003295,fbgn0039141,fbgn0014859,fbgn0003507,fbgn0039045,fbgn0035293,fbgn0032456,fbgn0000711,fbgn0033075,fbgn0003676,fbgn0003138,fbgn0031030,fbgn0034854,fbgn0029898,fbgn0039872,fbgn0029896,fbgn0033159,fbgn0029761,fbgn0024509,fbgn0086358,fbgn0031456,fbgn0029663,fbgn0003041,fbgn0005592,fbg…
GO:0009653	110.607	188	1e-05	0.000147228	188	1113	2050	anatomical structure morphogenesis	fbgn0034013,fbgn0000163,fbgn0001297,fbgn0026630,fbgn0032479,fbgn0003510,fbgn0003285,fbgn0013469,fbgn0030018,fbgn0003295,fbgn0011224,fbgn0039048,fbgn0003507,fbgn0015561,fbgn0004910,fbgn0000711,fbgn0005536,fbgn0029881,fbgn0037808,fbgn0033075,fbgn0034724,fbgn0003138,fbgn0000723,fbgn0032859,fbgn0017590,fbgn0004169,fbgn0033159,fbgn0086358,fbgn0003975,fbgn0003041,fbgn0033051,fbgn0005592,fbgn0005590,fbg…
GO:0005634	127.733	142	0.07872	0.230642	142	1316	2046	nucleus	fbgn0001297,fbgn0003512,fbgn0013469,fbgn0002945,fbgn0011224,fbgn0014859,fbgn0003507,fbgn0037937,fbgn0004394,fbgn0015561,fbgn0004910,fbgn0034863,fbgn0085396,fbgn0034000,fbgn0003138,fbgn0029751,fbgn0051457,fbgn0035714,fbgn0029895,fbgn0024509,fbgn0086358,fbgn0003975,fbgn0031456,fbgn0003041,fbgn0033153,fbgn0014002,fbgn0003964,fbgn0039283,fbgn0032690,fbgn0032492,fbgn0002183,fbgn0053554,fbgn0003944,fbg…
GO:0009059	100.799	100	0.55306	0.736055	100	1025	1969	macromolecule biosynthetic process	fbgn0001297,fbgn0003512,fbgn0040918,fbgn0011224,fbgn0014859,fbgn0003507,fbgn0037937,fbgn0004394,fbgn0015561,fbgn0085396,fbgn0032987,fbgn0038552,fbgn0086358,fbgn0003975,fbgn0005590,fbgn0003964,fbgn0039283,fbgn0038063,fbgn0003165,fbgn0002183,fbgn0053554,fbgn0014026,fbgn0003944,fbgn0050463,fbgn0028991,fbgn0028579,fbgn0052529,fbgn0027835,fbgn0033260,fbgn0036775,fbgn0001235,fbgn0034087,fbgn0023076,fbg…
GO:0034645	100.413	100	0.53549	0.727629	100	1021	1962	cellular macromolecule biosynthetic process	fbgn0001297,fbgn0003512,fbgn0040918,fbgn0011224,fbgn0014859,fbgn0003507,fbgn0037937,fbgn0004394,fbgn0015561,fbgn0085396,fbgn0032987,fbgn0038552,fbgn0086358,fbgn0003975,fbgn0005590,fbgn0003964,fbgn0039283,fbgn0038063,fbgn0003165,fbgn0002183,fbgn0053554,fbgn0014026,fbgn0003944,fbgn0050463,fbgn0028991,fbgn0028579,fbgn0052529,fbgn0027835,fbgn0033260,fbgn0036775,fbgn0001235,fbgn0034087,fbgn0023076,fbg…
GO:0003676	100.636	106	0.28912	0.530693	106	1036	1951	nucleic acid binding	fbgn0001297,fbgn0003512,fbgn0013469,fbgn0040918,fbgn0011224,fbgn0014859,fbgn0003507,fbgn0004394,fbgn0015561,fbgn0085391,fbgn0085396,fbgn0030833,fbgn0035714,fbgn0029895,fbgn0037051,fbgn0029666,fbgn0003964,fbgn0039283,fbgn0029873,fbgn0038063,fbgn0032690,fbgn0003435,fbgn0003165,fbgn0002183,fbgn0033169,fbgn0014024,fbgn0003944,fbgn0039831,fbgn0029992,fbgn0028991,fbgn0033389,fbgn0028577,fbgn0035158,fbg…
GO:0043234	126.769	91	0.99995	0.981057	91	1316	1933	protein complex	fbgn0001297,fbgn0020445,fbgn0015477,fbgn0000711,fbgn0005536,fbgn0034863,fbgn0003676,fbgn0032859,fbgn0004169,fbgn0050379,fbgn0024509,fbgn0003964,fbgn0031443,fbgn0000256,fbgn0034106,fbgn0032492,fbgn0002183,fbgn0038683,fbgn0053554,fbgn0000039,fbgn0053558,fbgn0031377,fbgn0000239,fbgn0033388,fbgn0028577,fbgn0028675,fbgn0086693,fbgn0027054,fbgn0033260,fbgn0036775,fbgn0001235,fbgn0034087,fbgn0023076,fbg…
GO:0016787	130.194	129	0.56294	0.74566	129	1393	1909	hydrolase activity	fbgn0020445,fbgn0085370,fbgn0029720,fbgn0039052,fbgn0032749,fbgn0050087,fbgn0031298,fbgn0003295,fbgn0039141,fbgn0032480,fbgn0034440,fbgn0030027,fbgn0032456,fbgn0000711,fbgn0005536,fbgn0033075,fbgn0003676,fbgn0003139,fbgn0003138,fbgn0030839,fbgn0030833,fbgn0033999,fbgn0037818,fbgn0029763,fbgn0031187,fbgn0003656,fbgn0033051,fbgn0033050,fbgn0040069,fbgn0003748,fbgn0031443,fbgn0086361,fbgn0030391,fbg…
GO:0044267	103.841	90	0.94809	0.973843	90	1048	1861	cellular protein metabolic process	fbgn0001297,fbgn0032749,fbgn0030018,fbgn0011224,fbgn0032480,fbgn0000711,fbgn0031975,fbgn0034863,fbgn0003676,fbgn0003139,fbgn0003138,fbgn0031030,fbgn0000723,fbgn0085385,fbgn0037051,fbgn0029763,fbgn0032987,fbgn0038552,fbgn0031187,fbgn0005592,fbgn0014002,fbgn0031443,fbgn0086361,fbgn0003165,fbgn0032492,fbgn0014026,fbgn0002174,fbgn0050463,fbgn0050462,fbgn0032187,fbgn0000239,fbgn0000497,fbgn0035142,fbg…
GO:0090304	107.453	120	0.09324	0.259682	120	1110	1822	nucleic acid metabolic process	fbgn0001297,fbgn0003512,fbgn0040918,fbgn0011224,fbgn0014859,fbgn0003507,fbgn0037937,fbgn0004394,fbgn0015561,fbgn0085391,fbgn0085396,fbgn0034000,fbgn0029751,fbgn0035714,fbgn0086358,fbgn0003975,fbgn0031456,fbgn0005590,fbgn0003964,fbgn0039283,fbgn0038063,fbgn0032690,fbgn0003165,fbgn0002183,fbgn0053554,fbgn0014024,fbgn0003944,fbgn0029992,fbgn0028991,fbgn0053057,fbgn0031493,fbgn0001491,fbgn0028579,fbg…
GO:0007154	114.983	165	1e-05	0.000147228	165	1157	1733	cell communication	fbgn0034013,fbgn0000163,fbgn0001297,fbgn0085370,fbgn0003285,fbgn0013469,fbgn0039055,fbgn0039054,fbgn0040918,fbgn0030018,fbgn0002945,fbgn0003295,fbgn0050340,fbgn0039141,fbgn0011224,fbgn0014859,fbgn0031016,fbgn0032480,fbgn0000715,fbgn0085390,fbgn0000711,fbgn0029881,fbgn0037808,fbgn0030286,fbgn0053207,fbgn0033075,fbgn0003138,fbgn0031030,fbgn0032859,fbgn0011204,fbgn0004168,fbgn0050372,fbgn0024509,fbg…
GO:0000003	80.558	104	0.00312	0.0198286	104	840	1706	reproduction	fbgn0000163,fbgn0001297,fbgn0026630,fbgn0003512,fbgn0015477,fbgn0030018,fbgn0011224,fbgn0003507,fbgn0000711,fbgn0005536,fbgn0029881,fbgn0037808,fbgn0003138,fbgn0031030,fbgn0033999,fbgn0011204,fbgn0086358,fbgn0003041,fbgn0033051,fbgn0005592,fbgn0005590,fbgn0033153,fbgn0003964,fbgn0000256,fbgn0033033,fbgn0004811,fbgn0003165,fbgn0032492,fbgn0053558,fbgn0051419,fbgn0050463,fbgn0050462,fbgn0028577,fbg…
GO:0044425	111.633	137	0.0046	0.0260604	137	1182	1703	membrane part	fbgn0000163,fbgn0020445,fbgn0003285,fbgn0035287,fbgn0033196,fbgn0040918,fbgn0031010,fbgn0003295,fbgn0050340,fbgn0031016,fbgn0039048,fbgn0032456,fbgn0000008,fbgn0003676,fbgn0017590,fbgn0029898,fbgn0039872,fbgn0004168,fbgn0029896,fbgn0050379,fbgn0033159,fbgn0029761,fbgn0024509,fbgn0029663,fbgn0003656,fbgn0005592,fbgn0040069,fbgn0003748,fbgn0033048,fbgn0031645,fbgn0038063,fbgn0039030,fbgn0038683,fbg…
GO:0044700	111.836	163	1e-05	0.000147228	163	1120	1689	single organism signaling	fbgn0034013,fbgn0000163,fbgn0001297,fbgn0085370,fbgn0003285,fbgn0013469,fbgn0039055,fbgn0039054,fbgn0040918,fbgn0030018,fbgn0002945,fbgn0003295,fbgn0050340,fbgn0039141,fbgn0011224,fbgn0014859,fbgn0031016,fbgn0032480,fbgn0000715,fbgn0085390,fbgn0000711,fbgn0029881,fbgn0030286,fbgn0053207,fbgn0033075,fbgn0003138,fbgn0031030,fbgn0032859,fbgn0011204,fbgn0004168,fbgn0050372,fbgn0024509,fbgn0086358,fbg…
GO:0023052	111.836	163	1e-05	0.000147228	163	1120	1689	signaling	fbgn0034013,fbgn0000163,fbgn0001297,fbgn0085370,fbgn0003285,fbgn0013469,fbgn0039055,fbgn0039054,fbgn0040918,fbgn0030018,fbgn0002945,fbgn0003295,fbgn0050340,fbgn0039141,fbgn0011224,fbgn0014859,fbgn0031016,fbgn0032480,fbgn0000715,fbgn0085390,fbgn0000711,fbgn0029881,fbgn0030286,fbgn0053207,fbgn0033075,fbgn0003138,fbgn0031030,fbgn0032859,fbgn0011204,fbgn0004168,fbgn0050372,fbgn0024509,fbgn0086358,fbg…
GO:0005515	111.343	157	1e-05	0.000147228	157	1131	1666	protein binding	fbgn0000163,fbgn0001297,fbgn0003510,fbgn0003285,fbgn0085376,fbgn0039055,fbgn0030018,fbgn0002945,fbgn0039141,fbgn0032480,fbgn0003507,fbgn0037937,fbgn0000715,fbgn0005536,fbgn0003676,fbgn0003138,fbgn0051457,fbgn0030839,fbgn0032859,fbgn0011204,fbgn0004169,fbgn0037051,fbgn0037050,fbgn0033159,fbgn0029761,fbgn0003975,fbgn0031456,fbgn0029167,fbgn0003656,fbgn0003041,fbgn0005590,fbgn0003964,fbgn0039283,fbg…
GO:0051234	112.146	131	0.02658	0.109085	131	1183	1654	establishment of localization	fbgn0000163,fbgn0033196,fbgn0015477,fbgn0033194,fbgn0039844,fbgn0031010,fbgn0003295,fbgn0014859,fbgn0003507,fbgn0039045,fbgn0035293,fbgn0032456,fbgn0000711,fbgn0033075,fbgn0003676,fbgn0031030,fbgn0034854,fbgn0029898,fbgn0039872,fbgn0029896,fbgn0033159,fbgn0029761,fbgn0024509,fbgn0086358,fbgn0031456,fbgn0029663,fbgn0003041,fbgn0033048,fbgn0031645,fbgn0030391,fbgn0000119,fbgn0053547,fbgn0023508,fbg…
GO:0051716	111.608	164	1e-05	0.000147228	164	1125	1645	cellular response to stimulus	fbgn0034013,fbgn0000163,fbgn0001297,fbgn0085370,fbgn0013469,fbgn0039055,fbgn0039054,fbgn0040918,fbgn0030018,fbgn0002945,fbgn0003295,fbgn0050340,fbgn0011224,fbgn0014859,fbgn0031016,fbgn0032480,fbgn0000715,fbgn0085390,fbgn0000711,fbgn0029881,fbgn0037808,fbgn0030286,fbgn0053207,fbgn0033075,fbgn0003138,fbgn0031030,fbgn0011204,fbgn0004168,fbgn0050372,fbgn0024509,fbgn0086358,fbgn0005592,fbgn0005590,fbg…
GO:0048513	86.606	153	1e-05	0.000147228	153	869	1637	organ development	fbgn0034013,fbgn0000163,fbgn0001297,fbgn0003285,fbgn0013469,fbgn0030018,fbgn0003295,fbgn0039141,fbgn0011224,fbgn0014859,fbgn0003507,fbgn0015561,fbgn0004910,fbgn0000711,fbgn0000008,fbgn0005536,fbgn0053207,fbgn0031030,fbgn0017590,fbgn0004169,fbgn0033159,fbgn0003975,fbgn0003656,fbgn0003041,fbgn0033051,fbgn0005592,fbgn0005590,fbgn0034408,fbgn0003964,fbgn0039283,fbgn0086361,fbgn0038063,fbgn0000119,fbg…
GO:0007399	109.021	154	1e-05	0.000147228	154	1088	1627	nervous system development	fbgn0034013,fbgn0000163,fbgn0001297,fbgn0032479,fbgn0003285,fbgn0013469,fbgn0002945,fbgn0003295,fbgn0004394,fbgn0015561,fbgn0005536,fbgn0053207,fbgn0034724,fbgn0003138,fbgn0031030,fbgn0000723,fbgn0017590,fbgn0033159,fbgn0086358,fbgn0031456,fbgn0003656,fbgn0003041,fbgn0005592,fbgn0086451,fbgn0029672,fbgn0003964,fbgn0039283,fbgn0086361,fbgn0038063,fbgn0000119,fbgn0032690,fbgn0053547,fbgn0003435,fbg…
GO:0006810	107.346	126	0.02629	0.108705	126	1138	1588	transport	fbgn0033196,fbgn0015477,fbgn0033194,fbgn0039844,fbgn0031010,fbgn0003295,fbgn0014859,fbgn0003507,fbgn0039045,fbgn0035293,fbgn0032456,fbgn0000711,fbgn0033075,fbgn0003676,fbgn0031030,fbgn0034854,fbgn0029898,fbgn0039872,fbgn0029896,fbgn0033159,fbgn0029761,fbgn0024509,fbgn0086358,fbgn0031456,fbgn0029663,fbgn0033048,fbgn0031645,fbgn0030391,fbgn0000119,fbgn0053547,fbgn0023508,fbgn0038683,fbgn0053554,fbg…
GO:0019222	93.534	123	0.00035	0.00335	123	963	1534	regulation of metabolic process	fbgn0001297,fbgn0003512,fbgn0040918,fbgn0030018,fbgn0031298,fbgn0011224,fbgn0014859,fbgn0031016,fbgn0003507,fbgn0037937,fbgn0004394,fbgn0015561,fbgn0085391,fbgn0037808,fbgn0085396,fbgn0003138,fbgn0020304,fbgn0050372,fbgn0024509,fbgn0086358,fbgn0003975,fbgn0031456,fbgn0003041,fbgn0032297,fbgn0005592,fbgn0005590,fbgn0003964,fbgn0039283,fbgn0086361,fbgn0038063,fbgn0023508,fbgn0003165,fbgn0003162,fbg…
GO:0006996	92.499	93	0.49512	0.693986	93	941	1483	organelle organization	fbgn0000163,fbgn0003510,fbgn0039141,fbgn0011224,fbgn0033075,fbgn0003676,fbgn0000723,fbgn0032859,fbgn0004169,fbgn0032987,fbgn0024509,fbgn0003041,fbgn0000256,fbgn0023508,fbgn0003165,fbgn0032492,fbgn0002183,fbgn0038683,fbgn0014026,fbgn0053558,fbgn0000239,fbgn0082582,fbgn0000497,fbgn0035347,fbgn0014141,fbgn0052529,fbgn0029131,fbgn0027835,fbgn0035917,fbgn0034087,fbgn0016041,fbgn0015818,fbgn0035422,fbg…
GO:0016070	91.117	108	0.02721	0.11138	108	940	1461	RNA metabolic process	fbgn0001297,fbgn0003512,fbgn0040918,fbgn0011224,fbgn0014859,fbgn0003507,fbgn0037937,fbgn0004394,fbgn0015561,fbgn0085391,fbgn0085396,fbgn0034000,fbgn0029751,fbgn0035714,fbgn0086358,fbgn0003975,fbgn0031456,fbgn0005590,fbgn0003964,fbgn0039283,fbgn0038063,fbgn0032690,fbgn0003165,fbgn0002183,fbgn0053554,fbgn0014024,fbgn0003944,fbgn0029992,fbgn0028991,fbgn0053057,fbgn0031493,fbgn0001491,fbgn0028579,fbg…
GO:0043228	86.461	73	0.95748	0.978165	73	883	1461	non-membrane-bounded organelle	fbgn0039152,fbgn0003512,fbgn0015477,fbgn0085376,fbgn0039141,fbgn0003676,fbgn0032859,fbgn0004169,fbgn0032987,fbgn0003964,fbgn0000256,fbgn0034106,fbgn0003165,fbgn0053554,fbgn0014026,fbgn0031377,fbgn0000239,fbgn0038853,fbgn0082582,fbgn0027835,fbgn0035917,fbgn0002643,fbgn0035422,fbgn0035256,fbgn0029903,fbgn0029105,fbgn0015754,fbgn0010825,fbgn0015600,fbgn0010926,fbgn0010660,fbgn0032720,fbgn0032721,fbg…
GO:0043232	86.461	73	0.95748	0.978165	73	883	1461	intracellular non-membrane-bounded organelle	fbgn0039152,fbgn0003512,fbgn0015477,fbgn0085376,fbgn0039141,fbgn0003676,fbgn0032859,fbgn0004169,fbgn0032987,fbgn0003964,fbgn0000256,fbgn0034106,fbgn0003165,fbgn0053554,fbgn0014026,fbgn0031377,fbgn0000239,fbgn0038853,fbgn0082582,fbgn0027835,fbgn0035917,fbgn0002643,fbgn0035422,fbgn0035256,fbgn0029903,fbgn0029105,fbgn0015754,fbgn0010825,fbgn0015600,fbgn0010926,fbgn0010660,fbgn0032720,fbgn0032721,fbg…
GO:0044710	101.859	95	0.79125	0.906248	95	1109	1441	single-organism metabolic process	fbgn0085370,fbgn0026630,fbgn0029720,fbgn0014031,fbgn0034335,fbgn0013469,fbgn0039052,fbgn0040918,fbgn0085390,fbgn0050499,fbgn0033999,fbgn0037818,fbgn0020304,fbgn0050372,fbgn0033158,fbgn0003656,fbgn0003041,fbgn0053116,fbgn0086254,fbgn0014002,fbgn0038063,fbgn0041709,fbgn0023508,fbgn0033170,fbgn0003162,fbgn0000239,fbgn0035344,fbgn0033381,fbgn0038511,fbgn0033388,fbgn0019662,fbgn0029831,fbgn0035914,fbg…
GO:0048468	86.37	138	1e-05	0.000147228	138	849	1403	cell development	fbgn0034013,fbgn0000163,fbgn0001297,fbgn0026630,fbgn0032479,fbgn0003285,fbgn0015477,fbgn0013469,fbgn0030018,fbgn0011224,fbgn0003507,fbgn0004394,fbgn0000711,fbgn0005536,fbgn0029881,fbgn0037808,fbgn0034724,fbgn0003138,fbgn0031030,fbgn0000723,fbgn0011204,fbgn0004169,fbgn0033159,fbgn0086358,fbgn0003041,fbgn0033051,fbgn0005592,fbgn0003964,fbgn0086361,fbgn0038063,fbgn0000256,fbgn0053547,fbgn0004811,fbg…
GO:0043169	96.446	100	0.36159	0.593325	100	1015	1400	cation binding	fbgn0029720,fbgn0003512,fbgn0013469,fbgn0039055,fbgn0039054,fbgn0002945,fbgn0014859,fbgn0032480,fbgn0003507,fbgn0032877,fbgn0085390,fbgn0004910,fbgn0051457,fbgn0029899,fbgn0004169,fbgn0052702,fbgn0029895,fbgn0020304,fbgn0029763,fbgn0050372,fbgn0033158,fbgn0086358,fbgn0003964,fbgn0086361,fbgn0029873,fbgn0033170,fbgn0039831,fbgn0029995,fbgn0028991,fbgn0035344,fbgn0000497,fbgn0033294,fbgn0053144,fbg…
GO:0022008	95.704	134	1e-05	0.000147228	134	962	1386	neurogenesis	fbgn0034013,fbgn0000163,fbgn0001297,fbgn0032479,fbgn0003285,fbgn0013469,fbgn0002945,fbgn0003295,fbgn0004394,fbgn0005536,fbgn0034724,fbgn0003138,fbgn0000723,fbgn0017590,fbgn0033159,fbgn0086358,fbgn0031456,fbgn0003041,fbgn0005592,fbgn0086451,fbgn0029672,fbgn0003964,fbgn0086361,fbgn0032690,fbgn0053547,fbgn0003435,fbgn0003165,fbgn0002183,fbgn0041604,fbgn0000239,fbgn0028991,fbgn0038853,fbgn0001491,fbg…
GO:0044765	92.527	111	0.02144	0.0926253	111	988	1386	single-organism transport	fbgn0033196,fbgn0033194,fbgn0039844,fbgn0031010,fbgn0003295,fbgn0014859,fbgn0003507,fbgn0039045,fbgn0035293,fbgn0032456,fbgn0000711,fbgn0033075,fbgn0003676,fbgn0034854,fbgn0029898,fbgn0039872,fbgn0029896,fbgn0033159,fbgn0029761,fbgn0024509,fbgn0086358,fbgn0031456,fbgn0029663,fbgn0033048,fbgn0031645,fbgn0000119,fbgn0053547,fbgn0038683,fbgn0053554,fbgn0000039,fbgn0035767,fbgn0033388,fbgn0014141,fbg…
GO:0046872	94.87	97	0.42235	0.639267	97	996	1378	metal ion binding	fbgn0029720,fbgn0003512,fbgn0013469,fbgn0039055,fbgn0039054,fbgn0002945,fbgn0014859,fbgn0032480,fbgn0003507,fbgn0032877,fbgn0085390,fbgn0004910,fbgn0051457,fbgn0029899,fbgn0004169,fbgn0052702,fbgn0029895,fbgn0020304,fbgn0029763,fbgn0050372,fbgn0033158,fbgn0086358,fbgn0003964,fbgn0086361,fbgn0029873,fbgn0033170,fbgn0039831,fbgn0029995,fbgn0028991,fbgn0035344,fbgn0000497,fbgn0053144,fbgn0029939,fbg…
GO:0031323	83.174	111	0.00055	0.0048529	111	848	1352	regulation of cellular metabolic process	fbgn0001297,fbgn0003512,fbgn0040918,fbgn0030018,fbgn0031298,fbgn0011224,fbgn0014859,fbgn0031016,fbgn0003507,fbgn0037937,fbgn0004394,fbgn0015561,fbgn0085391,fbgn0037808,fbgn0085396,fbgn0003138,fbgn0020304,fbgn0050372,fbgn0086358,fbgn0003975,fbgn0031456,fbgn0003041,fbgn0032297,fbgn0005592,fbgn0005590,fbgn0003964,fbgn0039283,fbgn0086361,fbgn0038063,fbgn0023508,fbgn0003165,fbgn0002183,fbgn0053554,fbg…
GO:0060255	80.074	104	0.00205	0.014373	104	822	1335	regulation of macromolecule metabolic process	fbgn0001297,fbgn0003512,fbgn0040918,fbgn0030018,fbgn0011224,fbgn0014859,fbgn0031016,fbgn0003507,fbgn0037937,fbgn0004394,fbgn0015561,fbgn0085391,fbgn0085396,fbgn0003138,fbgn0024509,fbgn0086358,fbgn0003975,fbgn0031456,fbgn0005592,fbgn0005590,fbgn0003964,fbgn0039283,fbgn0086361,fbgn0038063,fbgn0003165,fbgn0002183,fbgn0053554,fbgn0003944,fbgn0028991,fbgn0028579,fbgn0035142,fbgn0028577,fbgn0031488,fbg…
GO:0031224	88.625	114	0.00218	0.0150673	114	931	1333	intrinsic to membrane	fbgn0003285,fbgn0035287,fbgn0033196,fbgn0040918,fbgn0031010,fbgn0003295,fbgn0050340,fbgn0031016,fbgn0039048,fbgn0032456,fbgn0029898,fbgn0004168,fbgn0029896,fbgn0050379,fbgn0033159,fbgn0029761,fbgn0024509,fbgn0029663,fbgn0005592,fbgn0003748,fbgn0033048,fbgn0031645,fbgn0038063,fbgn0039030,fbgn0000039,fbgn0045479,fbgn0050463,fbgn0035767,fbgn0000497,fbgn0033388,fbgn0038653,fbgn0028675,fbgn0086693,fbg…
GO:0032504	67.606	90	0.00235	0.0158216	90	702	1329	multicellular organism reproduction	fbgn0000163,fbgn0001297,fbgn0026630,fbgn0003512,fbgn0015477,fbgn0030018,fbgn0011224,fbgn0003507,fbgn0000711,fbgn0005536,fbgn0029881,fbgn0037808,fbgn0003138,fbgn0031030,fbgn0033999,fbgn0011204,fbgn0086358,fbgn0033051,fbgn0005592,fbgn0033153,fbgn0003964,fbgn0000256,fbgn0004811,fbgn0003165,fbgn0032492,fbgn0053558,fbgn0051419,fbgn0050463,fbgn0050462,fbgn0028577,fbgn0014141,fbgn0019662,fbgn0015374,fbg…
GO:0016021	87.341	112	0.00268	0.0176576	112	919	1316	integral to membrane	fbgn0003285,fbgn0035287,fbgn0033196,fbgn0040918,fbgn0031010,fbgn0003295,fbgn0050340,fbgn0031016,fbgn0039048,fbgn0032456,fbgn0029898,fbgn0004168,fbgn0029896,fbgn0050379,fbgn0033159,fbgn0029761,fbgn0024509,fbgn0029663,fbgn0005592,fbgn0033048,fbgn0031645,fbgn0038063,fbgn0039030,fbgn0000039,fbgn0045479,fbgn0050463,fbgn0035767,fbgn0000497,fbgn0033388,fbgn0038653,fbgn0028675,fbgn0086693,fbgn0031356,fbg…
GO:0080090	79.759	107	0.00063	0.00539005	107	809	1301	regulation of primary metabolic process	fbgn0001297,fbgn0003512,fbgn0040918,fbgn0030018,fbgn0011224,fbgn0014859,fbgn0031016,fbgn0003507,fbgn0037937,fbgn0004394,fbgn0015561,fbgn0085391,fbgn0085396,fbgn0003138,fbgn0020304,fbgn0050372,fbgn0086358,fbgn0003975,fbgn0031456,fbgn0003041,fbgn0005592,fbgn0005590,fbgn0003964,fbgn0039283,fbgn0086361,fbgn0038063,fbgn0023508,fbgn0003165,fbgn0002183,fbgn0053554,fbgn0003944,fbgn0028991,fbgn0028579,fbg…
GO:0007165	85.992	142	1e-05	0.000147228	142	854	1277	signal transduction	fbgn0034013,fbgn0000163,fbgn0001297,fbgn0085370,fbgn0013469,fbgn0039055,fbgn0039054,fbgn0040918,fbgn0030018,fbgn0002945,fbgn0003295,fbgn0050340,fbgn0011224,fbgn0014859,fbgn0031016,fbgn0032480,fbgn0000715,fbgn0085390,fbgn0000711,fbgn0029881,fbgn0030286,fbgn0053207,fbgn0033075,fbgn0003138,fbgn0031030,fbgn0011204,fbgn0004168,fbgn0050372,fbgn0024509,fbgn0086358,fbgn0005592,fbgn0005590,fbgn0033153,fbg…
GO:0022414	63.986	92	0.00013	0.00135886	92	655	1274	reproductive process	fbgn0000163,fbgn0001297,fbgn0026630,fbgn0003512,fbgn0015477,fbgn0030018,fbgn0011224,fbgn0003507,fbgn0000711,fbgn0005536,fbgn0029881,fbgn0037808,fbgn0003138,fbgn0031030,fbgn0011204,fbgn0086358,fbgn0033051,fbgn0005592,fbgn0005590,fbgn0033153,fbgn0003964,fbgn0000256,fbgn0033033,fbgn0004811,fbgn0003165,fbgn0032492,fbgn0053558,fbgn0050462,fbgn0028577,fbgn0014141,fbgn0019662,fbgn0015374,fbgn0086693,fbg…
GO:1901362	72.86	92	0.00939	0.0488186	92	765	1204	organic cyclic compound biosynthetic process	fbgn0001297,fbgn0003512,fbgn0040918,fbgn0014859,fbgn0003507,fbgn0037937,fbgn0004394,fbgn0015561,fbgn0085396,fbgn0086358,fbgn0003975,fbgn0005590,fbgn0003964,fbgn0039283,fbgn0038063,fbgn0041709,fbgn0003165,fbgn0003162,fbgn0002183,fbgn0053554,fbgn0003944,fbgn0000239,fbgn0028991,fbgn0028579,fbgn0052529,fbgn0033260,fbgn0036775,fbgn0001235,fbgn0023076,fbgn0002643,fbgn0002641,fbgn0042630,fbgn0029905,fbg…
GO:0044271	71.244	88	0.0187	0.0833975	88	750	1196	cellular nitrogen compound biosynthetic process	fbgn0001297,fbgn0003512,fbgn0040918,fbgn0014859,fbgn0003507,fbgn0037937,fbgn0004394,fbgn0015561,fbgn0085396,fbgn0086358,fbgn0003975,fbgn0005590,fbgn0003964,fbgn0039283,fbgn0038063,fbgn0003165,fbgn0003162,fbgn0002183,fbgn0053554,fbgn0003944,fbgn0000239,fbgn0028991,fbgn0028579,fbgn0052529,fbgn0033260,fbgn0036775,fbgn0001235,fbgn0023076,fbgn0002643,fbgn0042630,fbgn0029905,fbgn0010825,fbgn0020496,fbg…
GO:0036094	86.943	76	0.91592	0.963659	76	892	1196	small molecule binding	fbgn0020445,fbgn0030018,fbgn0039141,fbgn0011224,fbgn0085391,fbgn0032456,fbgn0003676,fbgn0031030,fbgn0000723,fbgn0030833,fbgn0085385,fbgn0005592,fbgn0030391,fbgn0032690,fbgn0003435,fbgn0014024,fbgn0002174,fbgn0032187,fbgn0031764,fbgn0000239,fbgn0035142,fbgn0033389,fbgn0028577,fbgn0028675,fbgn0052666,fbgn0028554,fbgn0029959,fbgn0015818,fbgn0035240,fbgn0022029,fbgn0052423,fbgn0052533,fbgn0027086,fbg…
GO:0018130	70.635	90	0.00795	0.0426156	90	740	1168	heterocycle biosynthetic process	fbgn0001297,fbgn0003512,fbgn0040918,fbgn0014859,fbgn0003507,fbgn0037937,fbgn0004394,fbgn0015561,fbgn0085396,fbgn0086358,fbgn0003975,fbgn0005590,fbgn0003964,fbgn0039283,fbgn0038063,fbgn0003165,fbgn0003162,fbgn0002183,fbgn0053554,fbgn0003944,fbgn0000239,fbgn0028991,fbgn0028579,fbgn0052529,fbgn0033260,fbgn0036775,fbgn0001235,fbgn0023076,fbgn0002643,fbgn0002641,fbgn0042630,fbgn0029905,fbgn0010825,fbg…
GO:0019438	70.327	92	0.00362	0.0219777	92	739	1166	aromatic compound biosynthetic process	fbgn0001297,fbgn0003512,fbgn0040918,fbgn0014859,fbgn0003507,fbgn0037937,fbgn0004394,fbgn0015561,fbgn0085396,fbgn0086358,fbgn0003975,fbgn0005590,fbgn0003964,fbgn0039283,fbgn0038063,fbgn0041709,fbgn0003165,fbgn0003162,fbgn0002183,fbgn0053554,fbgn0003944,fbgn0000239,fbgn0028991,fbgn0028579,fbgn0052529,fbgn0033260,fbgn0036775,fbgn0001235,fbgn0023076,fbgn0002643,fbgn0002641,fbgn0042630,fbgn0029905,fbg…
[truncated: 2,732 more rows]

## Sheet: SupTab5
Supplementary Table 5. Maternally transcribed genes
FBID	ANNOTATION_SYMBOL	SYMBOL
FBgn0010269	CG15793	Dsor1
FBgn0000139	CG6677	ash2
FBgn0015331	CG14637	abs
FBgn0026309	CG5032	aft
FBgn0010379	CG4006	Akt1
FBgn0000063	CG7643	ald
FBgn0263864	CG6829	Ark
FBgn0015589	CG1451	Apc
FBgn0015903	CG5393	apt
FBgn0263864	CG6829	Ark
FBgn0262739	CG6671	AGO1
FBgn0041164	CG11513	armi
[truncated: 264 more rows]

## Sheet: SupTab6
Supplementary Table 6. A list of candidate genes for egg size evolution. Candidate genes and the criteria for inclusion are listed. A “Yes” in ‘Differentiated blocks’ column indicate genes that are within SDB. A “Yes” in ‘egg development’, ‘cell size’ and ’growth’ columns indicate these genes have at least one SDV in the top 10% of the emprirical p-value distribution.
[truncated: 195 more rows]
